# Supplementary material for: Microbial Diversity and Sulfur Cycling in an Early Earth Analogue: From Ancient Novelty to Modern Commonality
Source: mBio. 2022 Mar 8;13(2):e00016-22. doi: 10.1128/mbio.00016-22 (PMC9040765; doi:10.1128/mbio.00016-22)
Supplement: TABLE S1 [file mbio.00016-22-st001.xlsx]

## Sheet: Table S1
Table S1. List of all genomes analyzed in this study with their NCBI Assembly accession numbers, taxonomic classification, sequecning statistics, and general genomic features.
Genome	NCBI assembly accession number	% completeness	% contamination	Gtdb classification							RED value	Family Abundance in Gtdb	Median genome coverage	Number of Contigs	Assembly n50	Assembly Size (bp)	Expected Genome Size (bp)	GC %	Number of Genes	Coding %	Avg Gene Length (bp)	Number of ribosomal RNA genes			Number of tRNA genes	Quality Tier
				Domain	Phylum	Class	Order	Family	Genus	Species												5s rRNA	16s rRNA	23s rRNA
Zod_maxbin.0146	JAFGAJ000000000	71.72	8.12	Bacteria	Acidobacteriota	Aminicenantia	Aminicenantales	Aminicenantaceae			0.785949	Abundant	52.34	605	8132	3097255	4.31854e+06	42.5	2968	89.4406	933.4	1	0	0	35	MQD
Zod_Metabat.553	JAFGNQ000000000	84.39	6.48	Bacteria	Acidobacteriota	Aminicenantia	Aminicenantales	Aminicenantaceae			0.786359	Abundant	10.3755	498	10616	4326490	5.12678e+06	48.6	3861	89.9434	1007.9	1	1	0	28	MQD
Zod_Metabat.480	JAFGMO000000000	90.37	2.56	Bacteria	Acidobacteriota	Aminicenantia	Aminicenantales	Novel:ZNF011			0.704928	Novel	17.1832	104	76730	4989209	5.52087e+06	45.8	4093	90.3589	1101.4	1	0	0	51	MQD
Zod_maxbin.0003	JAFGAB000000000	83.3	1.33	Bacteria	Acidobacteriota	Aminicenantia	Aminicenantales	RBG-16-66-30	RBG-16-66-30		0.94121	Rare	635.539	619	6653	2657141	3.18985e+06	66.8	2653	93.2796	934.3	0	1	0	29	MQD
Zod_maxbin.0345_1	JAFGAV000000000	89.4	4.33	Bacteria	Acidobacteriota	Aminicenantia	Aminicenantales	UBA4085			0.761634	Rare	19.0576	123	33522	2374780	2.65635e+06	62.2	2130	91.9754	1025.5	1	1	0	37	MQD
Zod_Metabat.1003	JAFGBC000000000	71.03	2.78	Bacteria	Acidobacteriota	Aminicenantia	Aminicenantales	UBA4085			0.757552	Rare	332.733	370	6033	2053444	2.89095e+06	66.7	1976	94.1472	978.4	0	0	0	22	MQD
Zod_Metabat.1233	JAFGEN000000000	85.3	1.71	Bacteria	Acidobacteriota	Aminicenantia	Aminicenantales	UBA4085			0.852179	Rare	95.5437	373	9998	2931239	3.43639e+06	61.6	2666	94.0734	1034.3	0	0	0	29	MQD
Zod_Metabat.860	JAFGRZ000000000	62.77	2.14	Bacteria	Acidobacteriota	Aminicenantia	Aminicenantales	UBA8522	UBA8522		0.855316	Rare	23.191	345	6728	2127094	3.38871e+06	58.9	2028	92.1693	966.7	0	0	0	17	MQD
Zod_Metabat.571	JAFGNX000000000	76.54	3.42	Bacteria	Acidobacteriota	Aminicenantia	UBA2199	UBA2199	UBA876		0.917072	Abundant	17.5071	216	12209	2049147	2.67722e+06	55.6	1978	92.9948	963.4	0	0	0	32	MQD
Zod_Metabat.875	JAFGSF000000000	86.07	0	Bacteria	Acidobacteriota	Aminicenantia	UBA2199	UBA2199			0.879425	Abundant	60.3352	66	54825	2208932	2.56644e+06	51.4	2080	93.4391	992.3	1	0	0	39	MQD
Zod_Metabat.920	JAFGST000000000	79.46	0.85	Bacteria	Acidobacteriota	Aminicenantia	UBA2199	UBA2199	UBA2199		0.924685	Abundant	13.1141	271	12032	2570893	3.23546e+06	63.7	2484	92.2238	954.5	0	0	0	38	MQD
Zod_Metabat.1058	JAFGBY000000000	85.7	2.56	Bacteria	Acidobacteriota	B3-B38	Novel:ZNO05	Novel:ZNF012			0.46607	Novel	11.2004	178	19392	2332997	2.72228e+06	41.4	2114	92.2272	1017.8	2	0	0	28	MQD
Zod_Metabat.850	JAFGRT000000000	91.88	5.13	Bacteria	Acidobacteriota	UBA6911	Novel:ZNO06	Novel:ZNF013			0.491791	Novel	14.3609	237	33417	4746816	5.16632e+06	60.7	3868	88.618	1087.5	0	0	0	42	MQD
Zod_maxbin.0255	JAFGAO000000000	73.17	2.64	Bacteria	Acidobacteriota	UBA6911	UBA6911	UBA6911	UBA6911		0.922857	Rare	28.2231	298	23699	3624899	4.95408e+06	57.6	3220	87.6634	986.9	1	0	0	33	MQD
Zod_Metabat.240	JAFGIY000000000	95.67	5.98	Bacteria	Acidobacteriota	UBA6911	UBA6911	UBA6911			0.844429	Rare	61.5521	258	48489	6513361	6.80815e+06	52.3	5615	87.1103	1010.5	1	0	0	60	MQD
Zod_Metabat.919	JAFGSS000000000	95.25	5.13	Bacteria	Acidobacteriota	UBA6911	UBA6911	UBA6911			0.837897	Rare	27.58	233	21052	3248839	3.41085e+06	66.5	3001	92.0013	996	1	1	0	35	MQD
Zod_Metabat.95	JAFGTD000000000	93.11	3.42	Bacteria	Acidobacteriota	UBA6911	UBA6911	UBA6911	UBA6911		0.944292	Rare	13.4575	343	21988	5449249	5.85249e+06	51.8	4791	86.7426	986.6	1	0	0	47	MQD
Zod_Metabat.903	JAFGSN000000000	94.11	5.98	Bacteria	Acidobacteriota	Vicinamibacteria_A	Fen-336	Fen-336			0.787732	Rare	43.6489	247	27424	3977865	4.22682e+06	62.6	3430	90.6515	1051.3	1	0	0	44	MQD
Zod_Metabat.708	JAFGPU000000000	76.15	2.14	Bacteria	Actinobacteriota	Acidimicrobiia	Acidimicrobiales	Novel:ZNF014			0.625076	Novel	19.0406	555	6339	3200401	4.20276e+06	73.4	3410	92.6712	869.8	1	0	0	17	MQD
Zod_Metabat.1092	JAFGCH000000000	89.74	3.09	Bacteria	Actinobacteriota	Acidimicrobiia	UBA5794	UBA11373			0.774106	Rare	18.7128	161	25459	2441669	2.72083e+06	70.9	2488	92.7408	910.1	1	0	0	45	MQD
Zod_Metabat.1034	JAFGBM000000000	92.49	0	Bacteria	Actinobacteriota	Actinomycetia	Actinomycetales	Demequinaceae			0.849978	Abundant	42.6729	15	212669	1885200	2.03827e+06	66.1	1802	93.5977	979.2	1	0	0	43	MQD
Zod_Metabat.615	JAFGOK000000000	74.89	3.2	Bacteria	Actinobacteriota	Actinomycetia	Mycobacteriales	Micromonosporaceae	Dactylosporangium		0.883114	Abundant	27.2383	790	7077	4938482	6.59431e+06	67.4	4731	89.5399	934.7	0	0	0	41	MQD
Zod_maxbin.0135_3	JAFGAG000000000	78.33	1.25	Bacteria	Actinobacteriota	Coriobacteriia	OPB41	UBA2279	UBA7930		0.920896	Abundant	55.8264	84	25368	1680009	2.14478e+06	66.4	1684	93.8334	936.1	1	0	0	30	MQD
Zod_Metabat.552	JAFGNP000000000	87.56	4.5	Bacteria	Actinobacteriota	Coriobacteriia	OPB41	UBA2279	UBA6100		0.919316	Abundant	11.8617	142	19047	1645470	1.87925e+06	64	1703	93.1426	900	1	0	0	43	MQD
Zod_Metabat.866	JAFGSD000000000	78.9	1.42	Bacteria	Actinobacteriota	Coriobacteriia	OPB41	UBA2279	UBA2279		0.906781	Abundant	9.04948	288	8351	1952477	2.47462e+06	61.8	2168	92.8207	835.9	1	0	0	36	MQD
ZodW_maxbin.211	JAFGUS000000000	91.39	0.83	Bacteria	Actinobacteriota	Coriobacteriia	OPB41	UBA2279	UBA2272		0.930187	Abundant	11.7168	234	18710	2142970	2.34486e+06	67.6	2257	93.1017	884	0	0	0	54	MQD
ZodW_maxbin.228	JAFGUU000000000	78.68	7.68	Bacteria	Actinobacteriota	Coriobacteriia	OPB41	UBA2279	UBA7930		0.913295	Abundant	9.76226	268	19011	2036127	2.58786e+06	65.7	2179	92.2618	862.1	0	0	0	46	MQD
ZodW_Metabat.125	JAFGVD000000000	97.5	2.92	Bacteria	Actinobacteriota	Coriobacteriia	OPB41	UBA2279	UBA2279		0.907952	Abundant	12.5228	49	75379	2133228	2.18793e+06	61.9	2138	93.1421	929.3	1	0	0	45	MQD
Zod_Metabat.1040	JAFGBQ000000000	80.6	9.09	Bacteria	Actinobacteriota	RBG-13-55-18	Fen-727	Novel:ZNF015			0.711481	Novel	10.9852	260	11114	2233910	2.7716e+06	50.1	2161	88.2636	912.4	0	0	0	30	MQD
Zod_Metabat.502	JAFGMY000000000	84.62	2.14	Bacteria	Actinobacteriota	RBG-13-55-18	Fen-727	Novel:ZNF015			0.713188	Novel	16.0003	178	18827	2471909	2.92119e+06	52.2	2269	87.8862	957.5	1	0	0	42	MQD
Zod_Metabat.1188	JAFGDU000000000	97.01	0.85	Bacteria	Actinobacteriota	RBG-13-55-18	RBG-13-55-18	RBG-13-55-18	SURF-21		0.915625	Rare	13.9999	187	29165	3910073	4.03059e+06	60.1	3543	87.7192	968.1	1	1	0	75	MQD
Zod_Metabat.188	JAFGIH000000000	72.9	0	Bacteria	Actinobacteriota	Thermoleophilia	RBG-16-64-13	RBG-16-64-13			0.904516	Rare	9.90467	873	5176	4274456	5.86345e+06	64.4	4657	92.3792	847.9	0	0	0	41	MQD
Zod_Metabat.495	JAFGMT000000000	91.75	10.2	Bacteria	Actinobacteriota	Thermoleophilia	RBG-16-64-13	RBG-16-64-13			0.90121	Rare	17.9366	203	31530	3350424	3.65169e+06	64.7	3260	92.1327	946.9	1	0	0	62	MQD
Zod_Metabat.264	JAFGJG000000000	95.09	2.3	Bacteria	Actinobacteriota	Thermoleophilia	Solirubrobacterales	Thermoleophilaceae			0.808997	Rare	15.9682	193	28566	3462899	3.64171e+06	72.5	3655	95.2168	902.1	1	0	0	48	MQD
Zod_maxbin.0406_1	JAFGAW000000000	81.61	1.58	Bacteria	Actinobacteriota	Thermoleophilia	UBA2241	UBA2241	UBA2241		0.87676	Abundant	18.6478	295	15649	2494662	3.05681e+06	71.6	2455	89.3478	907.9	1	0	0	29	MQD
Zod_Metabat.1146	JAFGDA000000000	85.45	3.94	Bacteria	Actinobacteriota	UBA1414	UBA1414	UBA1414			0.837179	Abundant	12.1531	220	9349	1651713	1.93296e+06	40.8	1630	89.4704	906.6	0	0	0	33	MQD
Zod_Metabat.463	JAFGMJ000000000	77.27	3.64	Bacteria	Actinobacteriota	UBA1414	UBA1414	UBA1414			0.830089	Abundant	10.1679	280	6611	1611886	2.08604e+06	37.4	1561	91.4899	944.7	0	0	0	31	MQD
Zod_Metabat.1000	JAFGAZ000000000	79.91	1.4	Archaea	Aenigmatarchaeota	Aenigmatarchaeia	Aenigmatarchaeales	Aenigmatarchaeaceae			0.634016	Rare	23.0603	21	45990	694169	868689	41.4	843	93.8335	772.7	0	0	1	44	MQD
Zod_Metabat.1300	JAFGFG000000000	92.06	0	Archaea	Aenigmatarchaeota	Aenigmatarchaeia	QMZP01	Novel:ZNF01			0.512458	Novel	24.8496	9	150048	929379	1.00954e+06	46.9	1056	93.5128	823	0	1	0	44	MQD
Zod_Metabat.932	JAFGSV000000000	83.02	0	Archaea	Aenigmatarchaeota	Aenigmatarchaeia	QMZP01	QMZP01			0.706611	Rare	13.8363	35	51596	1238070	1.49129e+06	54.1	1285	90.6293	873.2	1	0	0	36	MQD
Zod_Metabat.1100	JAFGCI000000000	89.25	0	Archaea	Aenigmatarchaeota	Aenigmatarchaeia	QMZP01	QMZT01			0.632428	Rare	40.8204	11	209214	1176130	1.31779e+06	42.5	1190	92.8028	917.2	1	1	1	39	MQD
Zod_Metabat.1163	JAFGDH000000000	86.38	0.93	Archaea	Aenigmatarchaeota	Aenigmatarchaeia	QMZP01	QMZT01			0.620045	Rare	15.0295	43	33415	1137756	1.31715e+06	48.1	1208	92.5725	871.9	1	1	2	36	MQD
Zod_maxbin.0093	JAFGAE000000000	84.74	7.87	Archaea	Altarchaeota	Altarchaeia	IMC4	QMZM01			0.777795	Rare	75.0256	161	28662	1585831	1.87141e+06	52	1644	92.0181	887.6	2	0	0	32	MQD
Zod_Metabat.1191	JAFGDV000000000	87.08	2.48	Archaea	Altarchaeota	Altarchaeia	IMC4	QMZM01			0.775034	Rare	67.6645	46	45205	1550521	1.78057e+06	46.8	1696	94.4696	863.7	1	1	0	22	MQD
Zod_Metabat.755	JAFGQM000000000	83.21	0.93	Archaea	Altarchaeota	Novel:ZNC01	Novel:ZNO01	Novel:ZNF02			0.255139	Novel	9.3355	144	11135	1407565	1.69158e+06	50.7	1693	93.8222	780	1	0	0	33	MQD
Zod_Metabat.349	JAFGKS000000000	78.15	7.15	Bacteria	Armatimonadota	UBA10988	Novel:ZNO07	Novel:ZNF016			0.452044	Novel	11.4331	662	7242	4221306	5.40154e+06	61.7	4423	89.7975	857	0	1	0	51	MQD
Zod_Metabat.460	JAFGMH000000000	86.45	7.94	Archaea	Asgardarchaeota	Heimdallarchaeia	Novel:ZNO02	Novel:ZNF03			0.363277	Novel	46.8059	88	80509	3792542	4.38698e+06	31.5	3486	87.5891	952.9	0	0	0	46	MQD
Zod_Metabat.1044	JAFGBS000000000	94.39	4.21	Archaea	Asgardarchaeota	Lokiarchaeia	CR-4	AMARA-1	AMARA-1		0.900073	Rare	29.4243	36	303549	3760042	3.98352e+06	35.3	3377	88.8233	989	0	1	1	46	MQD
Zod_Metabat.1389	JAFGGO000000000	85.98	2.34	Archaea	Asgardarchaeota	Lokiarchaeia	CR-4	SOKP01			0.831484	Abundant	18.0572	190	33582	3999874	4.6521e+06	35.1	3788	85.8801	906.8	0	0	2	33	MQD
Zod_Metabat.578	JAFGOA000000000	90.65	5.14	Archaea	Asgardarchaeota	Lokiarchaeia	CR-4	SOKP01			0.77864	Abundant	33.7508	238	26265	3880929	4.28122e+06	26.2	3603	85.1729	917.4	0	1	0	65	MQD
Zod_Metabat.1055	JAFGBX000000000	81.13	3.74	Archaea	Asgardarchaeota	Lokiarchaeia	Novel:ZNO03	Novel:ZNF04			0.456424	Novel	10.5749	476	13666	5105683	6.29321e+06	60.7	4731	89.6656	967.7	0	0	0	58	MQD
Zod_maxbin.0292	JAFGAR000000000	86.92	4.42	Archaea	Asgardarchaeota	Thorarchaeia	Thorarchaeales	Thorarchaeaceae	MP8T-1		0.909396	Abundant	26.3514	215	114129	3466336	3.98796e+06	42.3	3331	90.2457	939.1	0	0	1	47	MQD
Zod_Metabat.1054	JAFGBW000000000	85.69	2.36	Bacteria	Aureabacteria	Novel:ZNC17	Novel:ZNO08	Novel:ZNF017			0.419458	Novel	19.4196	300	14417	3137840	3.66185e+06	43.6	2851	89.0286	979.9	1	1	0	43	MQD
Zod_Metabat.284	JAFGJP000000000	71.51	1.75	Bacteria	Aureabacteria	Novel:ZNC17	Novel:ZNO08	Novel:ZNF017			0.438481	Novel	13.2091	327	6879	1969107	2.75361e+06	44.7	2018	89.2669	871	0	1	0	25	MQD
Zod_Metabat.1009	JAFGBE000000000	82.43	2.7	Bacteria	Aureabacteria	UBA6266	UBA6266	UBA6266	UBA6266		0.938995	Rare	9.39467	199	10757	1612344	1.95602e+06	44.9	1638	94.3271	928.5	1	1	0	38	MQD
Zod_Maxbin.0334	JAFGAU000000000	71.12	5.17	Bacteria	B130-G9	B130-G9	B130-G9	B130-G9	B130-G9		0.861505	Rare	20.769	114	60171	2639640	3.71153e+06	57.5	2184	89.6267	1083.3	0	0	0	42	MQD
Zod_Metabat.233	JAFGIT000000000	85.01	0.35	Bacteria	B130-G9	B130-G9	B130-G9	B130-G9			0.842047	Rare	8.74717	423	8976	3190843	3.75349e+06	54.5	2796	90.1716	1029.1	0	0	0	41	MQD
Zod_Metabat.1203	JAFGDZ000000000	97.62	3.02	Bacteria	Bacteroidota	Bacteroidia	Bacteroidales	BBW3	UBA5206		0.978873	Abundant	43.0228	82	68692	4077890	4.17731e+06	43.7	3360	89.5242	1086.5	0	0	0	53	MQD
ZodW_Metabat.241	JAFGWH000000000	95.95	2.79	Bacteria	Bacteroidota	Bacteroidia	Bacteroidales	BBW3	UBA5206		0.978775	Abundant	45.593	112	57657	3974724	4.1425e+06	43.7	3292	89.4448	1079.9	0	0	0	53	MQD
ZodW_Metabat.234	JAFGWG000000000	96.24	2.69	Bacteria	Bacteroidota	Bacteroidia	Bacteroidales	DTU049	BM518		0.948767	Abundant	15.8275	254	23862	3854161	4.00474e+06	37.7	3282	90.7947	1066.2	1	0	0	39	MQD
ZodW_Metabat.54	JAFGXS000000000	93.26	2.96	Bacteria	Bacteroidota	Bacteroidia	Bacteroidales	F082	SZUA-53		0.886033	Abundant	31.9938	93	80686	3037131	3.25663e+06	38.6	2617	91.5979	1063	0	0	0	49	MQD
ZodW_Metabat.88	JAFGYB000000000	93.17	1.88	Bacteria	Bacteroidota	Bacteroidia	Bacteroidales	F082	SZUA-53		0.887325	Abundant	29.924	74	97882	3100855	3.32817e+06	44.2	2681	91.6249	1059.7	0	0	0	37	MQD
Zod_Metabat.1032	JAFGBL000000000	86.02	2.35	Bacteria	Bacteroidota	Bacteroidia	Bacteroidales	FEN-979			0.741096	Rare	13.4771	314	24690	4466147	5.19199e+06	41	3678	91.3944	1109.8	1	0	0	36	MQD
Zod_Metabat.1433	JAFGHD000000000	97.85	1.61	Bacteria	Bacteroidota	Bacteroidia	Bacteroidales	FEN-979			0.783892	Rare	18.8139	197	32910	3674376	3.75511e+06	50.9	2976	91.4136	1128.7	1	0	0	38	MQD
Zod_Metabat.457	JAFGME000000000	94.21	8.39	Bacteria	Bacteroidota	Bacteroidia	Bacteroidales	FEN-979			0.750912	Rare	13.4465	317	21583	4356747	4.62451e+06	45.6	3494	92.2425	1150.2	1	0	0	29	MQD
Zod_Metabat.574	JAFGNY000000000	70.66	0	Bacteria	Bacteroidota	Bacteroidia	Bacteroidales	FEN-979	QYOJ01		0.922278	Rare	10.6705	405	8263	2820851	3.99215e+06	47.4	2577	94.5501	1035	0	0	0	21	MQD
Zod_Metabat.612	JAFGOH000000000	73.62	0.48	Bacteria	Bacteroidota	Bacteroidia	Bacteroidales	GCA-2748055			0.862938	Rare	282.076	69	68339	2388154	3.24389e+06	46.4	1930	93.1532	1152.7	1	0	0	24	MQD
Zod_Metabat.664	JAFGOZ000000000	84.05	0	Bacteria	Bacteroidota	Bacteroidia	Bacteroidales	GCA-2748055			0.775438	Rare	29.1466	727	25675	9271116	1.10305e+07	35.8	7862	88.6457	1045.3	2	0	0	72	MQD
ZodW_Metabat.292	JAFGWU000000000	90	1.67	Bacteria	Bacteroidota	Bacteroidia	Bacteroidales	GCA-2748055			0.861127	Rare	14.5469	102	66306	3481259	3.86807e+06	47.8	2692	92.8443	1200.6	1	0	0	31	MQD
ZodW_Metabat.319	JAFGXD000000000	86.56	1.08	Bacteria	Bacteroidota	Bacteroidia	Bacteroidales	GWF2-38-335	GWF2-38-335		0.858256	Rare	12.1047	192	27576	3582342	4.13857e+06	34.2	2850	92.6747	1164.9	1	0	0	30	MQD
ZodW_Metabat.94	JAFGYE000000000	97.85	2.96	Bacteria	Bacteroidota	Bacteroidia	Bacteroidales	Marinifilaceae	Labilibaculum		0.991951	Abundant	19.674	120	77489	4711564	4.81509e+06	36.2	3865	87.6829	1068.9	1	0	0	63	MQD
Zod_Metabat.1042	JAFGBR000000000	91.3	1.09	Bacteria	Bacteroidota	Bacteroidia	Bacteroidales	Marinilabiliaceae	Breznakibacter		0.882119	Abundant	37.964	82	84401	3911004	4.28368e+06	33.8	3005	91.2656	1187.8	0	0	0	44	MQD
ZodW_Metabat.248	JAFGWJ000000000	96.2	3.04	Bacteria	Bacteroidota	Bacteroidia	Bacteroidales	Marinilabiliaceae	Breznakibacter	Breznakibacter xylanolytica	N/A	Abundant	13.9689	125	43618	3607881	3.7504e+06	47.1	3001	86.6848	1042.1	1	0	0	48	MQD
ZodW_Metabat.182	JAFGVU000000000	97.62	6.3	Bacteria	Bacteroidota	Bacteroidia	Bacteroidales	ML635J-15	Bact-19		0.945369	Abundant	21.7971	264	28471	4441848	4.55014e+06	34.2	3524	90.1267	1136	2	0	0	38	MQD
Zod_Metabat.545	JAFGNL000000000	94.52	2.15	Bacteria	Bacteroidota	Bacteroidia	Bacteroidales	NBLH01	NBLH01		0.874046	Rare	17.4878	278	21168	3697324	3.91168e+06	27.9	3203	89.3345	1031.2	0	0	0	23	MQD
ZodW_Metabat.217	JAFGWC000000000	98.71	3.36	Bacteria	Bacteroidota	Bacteroidia	Bacteroidales	NBLH01	NBLH01		0.874447	Rare	85.0681	159	48883	3947023	3.99861e+06	27.8	3374	89.3696	1045.5	0	0	0	35	MQD
Zod_Metabat.325	JAFGKI000000000	92.15	4.3	Bacteria	Bacteroidota	Bacteroidia	Bacteroidales	Paludibacteraceae	UBA4363		0.880486	Abundant	12.447	211	15665	2273582	2.46726e+06	35.3	2124	89.3352	956.3	0	1	0	53	MQD
ZodW_Metabat.166	JAFGVL000000000	89.52	1.08	Bacteria	Bacteroidota	Bacteroidia	Bacteroidales	Paludibacteraceae	Paludibacter_A		0.86157	Abundant	26.7775	130	27265	2013096	2.24877e+06	35.1	1911	90.6849	955.3	0	0	0	32	MQD
ZodW_Metabat.183	JAFGVV000000000	96.76	0	Bacteria	Bacteroidota	Bacteroidia	Bacteroidales	Paludibacteraceae	Paludibacter		0.932196	Abundant	62.7113	73	88035	3743171	3.86851e+06	40.7	2832	88.681	1172.1	0	0	0	41	MQD
Zod_maxbin.0112	JAFGAF000000000	82.97	2.33	Bacteria	Bacteroidota	Bacteroidia	Bacteroidales	Prolixibacteraceae	SKHV01		0.923932	Abundant	69.1429	584	8598	3218648	3.87929e+06	40.5	3033	92.7738	984.5	0	0	0	33	MQD
Zod_Metabat.1198	JAFGDX000000000	77.86	4.41	Bacteria	Bacteroidota	Bacteroidia	Bacteroidales	Prolixibacteraceae			0.912253	Abundant	24.5968	583	6256	3230539	4.14916e+06	41.5	3243	90.3935	900.5	0	0	0	21	MQD
Zod_Metabat.1255	JAFGEV000000000	78.15	2.97	Bacteria	Bacteroidota	Bacteroidia	Bacteroidales	Prolixibacteraceae	SKHV01		0.904641	Abundant	28.0042	448	15704	4585703	5.86782e+06	40.5	3887	90.4972	1067.6	0	0	0	43	MQD
Zod_Metabat.1376	JAFGGF000000000	91.74	1.52	Bacteria	Bacteroidota	Bacteroidia	Bacteroidales	Prolixibacteraceae			0.874283	Abundant	14.8594	464	11684	4106078	4.47578e+06	37.3	3709	91.4983	1012.9	0	0	0	25	MQD
Zod_Metabat.1419	JAFGGY000000000	92.11	2.15	Bacteria	Bacteroidota	Bacteroidia	Bacteroidales	Prolixibacteraceae	SKHV01		0.920455	Abundant	12.9594	216	21404	3308896	3.59233e+06	40.6	2855	89.5574	1038	0	0	0	44	MQD
ZodW_Metabat.155	JAFGVJ000000000	86.15	2.15	Bacteria	Bacteroidota	Bacteroidia	Bacteroidales	Prolixibacteraceae	SKHV01		0.912654	Abundant	20.6587	403	11200	3371188	3.91316e+06	44.5	2958	91.7113	1045.2	0	0	0	39	MQD
ZodW_Metabat.19	JAFGVY000000000	83.76	3.96	Bacteria	Bacteroidota	Bacteroidia	Bacteroidales	Prolixibacteraceae			0.873789	Abundant	12.5196	478	10272	3812368	4.55154e+06	37.3	3497	91.5896	998.5	0	1	0	30	MQD
ZodW_Metabat.353	JAFGXJ000000000	87.72	3.49	Bacteria	Bacteroidota	Bacteroidia	Bacteroidales	Prolixibacteraceae	SKHV01		0.918057	Abundant	22.5024	132	44491	3167636	3.61108e+06	40.4	2723	88.9992	1035.3	0	0	0	41	MQD
ZodW_Metabat.59	JAFGXU000000000	78.55	7.48	Bacteria	Bacteroidota	Bacteroidia	Bacteroidales	Prolixibacteraceae	Draconibacterium		0.926441	Abundant	20.9943	283	20997	3238956	4.12343e+06	36.9	2917	89.3853	992.5	0	0	0	25	MQD
Zod_Metabat.777	JAFGQQ000000000	71.69	0.95	Bacteria	Bacteroidota	Bacteroidia	Bacteroidales	PUMT01			0.768659	Abundant	32.0649	527	6552	3099507	4.32349e+06	31.3	2853	90.8725	987.2	1	0	0	24	MQD
ZodW_Metabat.376	JAFGXM000000000	72.42	0.9	Bacteria	Bacteroidota	Bacteroidia	Bacteroidales	Tannerellaceae	Parabacteroides_A		0.964662	Abundant	13.4863	420	7577	2715616	3.74981e+06	40.9	2459	92.014	1016.2	0	0	0	36	MQD
Zod_Metabat.1236	JAFGEO000000000	96.55	8.62	Bacteria	Bacteroidota	Bacteroidia	Bacteroidales	UBA10428	UBA10428		0.889152	Rare	14.8658	168	53329	4824774	4.99718e+06	45.1	3958	89.9798	1096.8	0	0	0	35	MQD
Zod_Metabat.217	JAFGIP000000000	97.31	2.87	Bacteria	Bacteroidota	Bacteroidia	Bacteroidales	UBA10428	UBA10428		0.867657	Rare	33.0684	122	76271	4062668	4.17497e+06	36.2	3359	89.8623	1086.9	0	0	0	42	MQD
Zod_Metabat.642	JAFGOS000000000	95.61	3.89	Bacteria	Bacteroidota	Bacteroidia	Bacteroidales	UBA10428	UBA10428		0.887608	Rare	28.3888	205	50756	4713847	4.93029e+06	36.6	3962	90.1242	1072.3	0	0	0	41	MQD
Zod_Metabat.768	JAFGQO000000000	90.86	6.72	Bacteria	Bacteroidota	Bacteroidia	Bacteroidales	UBA10428	UBA10428		0.868448	Rare	14.3107	225	31427	3799530	4.18174e+06	37.7	3219	89.3895	1055.1	0	0	0	34	MQD
Zod_Metabat.800	JAFGQZ000000000	93.65	2.7	Bacteria	Bacteroidota	Bacteroidia	Bacteroidales	UBA10428	UBA10428		0.894905	Rare	15.9592	107	55376	3943945	4.21137e+06	41.2	3139	91.1418	1145.1	0	0	0	39	MQD
Zod_Metabat.943	JAFGSZ000000000	94.89	4.84	Bacteria	Bacteroidota	Bacteroidia	Bacteroidales	UBA10428			0.815366	Rare	28.0361	155	68197	4534558	4.77875e+06	36.2	3815	89.3448	1062	1	0	0	37	MQD
ZodW_Metabat.117	JAFGVA000000000	98.44	2.7	Bacteria	Bacteroidota	Bacteroidia	Bacteroidales	UBA10428	UBA10428		0.886646	Rare	43.3032	239	47140	5220499	5.30323e+06	36.6	4329	90.4582	1090.9	0	0	0	40	MQD
Zod_maxbin.0163	JAFGAK000000000	72.42	1.25	Bacteria	Bacteroidota	Bacteroidia	Bacteroidales	UBA12170	UBA12170		0.929159	Rare	46.0637	368	13087	2446505	3.37822e+06	36.4	2294	91.9196	980.3	0	0	0	20	MQD
Zod_Metabat.155	JAFGHU000000000	87.46	2.78	Bacteria	Bacteroidota	Bacteroidia	Bacteroidales	UBA12170	UBA12170		0.924791	Rare	13.2529	241	18927	2845310	3.25327e+06	36.6	2539	90.6385	1015.7	0	0	0	23	MQD
ZodW_Metabat.232	JAFGWF000000000	87.99	2.15	Bacteria	Bacteroidota	Bacteroidia	Bacteroidales	UBA1556	UBA6267		0.980751	Abundant	36.3169	333	13220	3166573	3.59879e+06	37.6	2852	90.4877	1004.7	0	0	0	37	MQD
ZodW_maxbin.137	JAFGUD000000000	95.16	7.1	Bacteria	Bacteroidota	Bacteroidia	Bacteroidales	UBA3824			0.789151	Rare	24.0918	555	23910	4750332	4.99194e+06	30.9	4175	88.6538	1008.7	0	0	0	39	MQD
ZodW_Metabat.383	JAFGXO000000000	77.42	0	Bacteria	Bacteroidota	Bacteroidia	Bacteroidales	UBA3824			0.782751	Rare	15.4086	241	25307	3342802	4.31775e+06	29.8	2904	89.79	1033.6	0	0	0	35	MQD
Zod_Metabat.1005	JAFGBD000000000	89.52	1.59	Bacteria	Bacteroidota	Bacteroidia	Bacteroidales	UBA5072			0.829048	Rare	315.847	88	67592	4046580	4.52031e+06	40.5	3244	90.4559	1128.4	1	0	0	45	MQD
Zod_Metabat.1409	JAFGGU000000000	85.11	2.86	Bacteria	Bacteroidota	Bacteroidia	Bacteroidales	UBA5072	UBA5072		0.942143	Rare	43.3203	112	66964	3965572	4.65935e+06	44.8	3285	93.1259	1124.2	0	0	0	34	MQD
Zod_Metabat.37	JAFGKY000000000	90.59	4.84	Bacteria	Bacteroidota	Bacteroidia	Bacteroidales	UBA5072	UBA5072		0.8739	Rare	163.307	173	59852	4802515	5.30137e+06	41.7	3844	89.6196	1119.7	1	0	0	45	MQD
Zod_Metabat.64	JAFGOR000000000	87.62	6.43	Bacteria	Bacteroidota	Bacteroidia	Bacteroidales	UBA5072	UBA5072		0.91993	Rare	34.5029	294	15991	3431162	3.91596e+06	44.2	2939	91.555	1068.9	1	0	0	20	MQD
Zod_Metabat.669	JAFGPB000000000	85.87	4.21	Bacteria	Bacteroidota	Bacteroidia	Bacteroidales	UBA5072	UBA5072		0.886705	Rare	14.4336	113	28884	2240971	2.60973e+06	44.2	1924	91.185	1062.1	0	0	0	24	MQD
Zod_Metabat.688	JAFGPL000000000	93.81	3.6	Bacteria	Bacteroidota	Bacteroidia	Bacteroidales	UBA5072			0.834511	Rare	64.1259	332	25222	5315248	5.66597e+06	39.9	4301	89.2933	1103.5	1	0	0	47	MQD
Zod_Metabat.810	JAFGRC000000000	97.22	1.83	Bacteria	Bacteroidota	Bacteroidia	Bacteroidales	UBA5072	UBA5072		0.883886	Rare	67.768	173	24337	2832218	2.91321e+06	42.7	2543	90.5826	1008.8	1	0	0	30	MQD
Zod_Metabat.988	JAFGTR000000000	96.43	2.14	Bacteria	Bacteroidota	Bacteroidia	Bacteroidales	UBA5072	UBA5072		0.866005	Rare	569.829	208	36429	4540757	4.70886e+06	41.6	3552	89.3383	1142.1	1	0	0	33	MQD
ZodW_Metabat.13	JAFGVG000000000	75.59	2.71	Bacteria	Bacteroidota	Bacteroidia	Bacteroidales	UBA5072	UBA5072		0.927411	Rare	15.7128	456	7492	2961001	3.91719e+06	45.2	2750	92.4797	995.8	0	0	0	18	MQD
ZodW_Metabat.2	JAFGWB000000000	80.79	3.02	Bacteria	Bacteroidota	Bacteroidia	Bacteroidales	UBA5072	UBA5072		0.866983	Rare	8.53711	581	8238	4065314	5.03195e+06	42	3442	89.7609	1060.2	0	0	0	27	MQD
Zod_Metabat.638	JAFGOQ000000000	92.22	2.14	Bacteria	Bacteroidota	Bacteroidia	Bacteroidales	UBA6680	UBA6680		0.866716	Rare	12.4721	233	18783	2901786	3.14659e+06	34.1	2481	88.0514	1029.9	0	0	0	54	MQD
ZodW_Metabat.352	JAFGXI000000000	99.46	1.61	Bacteria	Bacteroidota	Bacteroidia	Bacteroidales	UBA6680			0.752636	Rare	45.9045	45	149316	2971627	2.98776e+06	35.1	2476	93.703	1124.6	0	0	0	39	MQD
Zod_Metabat.397	JAFGLJ000000000	72.04	2.54	Bacteria	Bacteroidota	Bacteroidia	Bacteroidales	VadinHA17	UBA9300		0.932174	Abundant	111.282	76	72926	2764806	3.83788e+06	41.3	2245	92.019	1133.3	0	0	0	25	MQD
Zod_Metabat.65	JAFGOV000000000	75.9	4.46	Bacteria	Bacteroidota	Bacteroidia	Bacteroidales	VadinHA17	LD21		0.937497	Abundant	101.734	282	9570	2346570	3.09166e+06	45.1	2060	94.2693	1073.8	0	0	0	15	MQD
ZodW_maxbin.163	JAFGUI000000000	74.33	6.35	Bacteria	Bacteroidota	Bacteroidia	Bacteroidales	VadinHA17	LD21		0.935826	Abundant	19.3331	750	5417	2993422	4.02721e+06	40.7	3033	90.1265	889.5	1	0	0	18	MQD
ZodW_Metabat.368	JAFGXK000000000	93.33	5.71	Bacteria	Bacteroidota	Bacteroidia	Bacteroidales	VadinHA17	LD21		0.987942	Abundant	10.2881	343	11926	3147996	3.37297e+06	46	2824	92.3441	1029.4	0	0	0	29	MQD
ZodW_Metabat.7	JAFGXX000000000	92.86	3.1	Bacteria	Bacteroidota	Bacteroidia	Bacteroidales	VadinHA17	LD21		0.937177	Abundant	31.1801	257	18946	3211628	3.45857e+06	44.7	2767	93.3056	1083	0	0	0	28	MQD
ZodW_maxbin.172	JAFGUK000000000	80.29	4.08	Bacteria	Bacteroidota	Bacteroidia	Flavobacteriales	Flavobacteriaceae	Mesoflavibacter		0.982711	Abundant	16.9917	557	4632	2063726	2.57034e+06	31.5	2394	91.8574	791.8	0	0	0	23	MQD
Zod_Metabat.1248	JAFGER000000000	93.13	0.29	Bacteria	Bacteroidota	Chlorobia	Chlorobiales	Chlorobiaceae	Chlorobaculum		0.951261	Abundant	14.5234	106	31066	2248297	2.41415e+06	58	2068	86.4764	940.2	0	0	0	41	MQD
Zod_Metabat.509	JAFGMZ000000000	85.15	0.85	Bacteria	Bacteroidota	Chlorobia	Chlorobiales	Chlorobiaceae	Chlorobium		0.925085	Abundant	22.8592	188	13461	1930616	2.26731e+06	51.4	1940	89.3424	889.1	0	0	0	37	MQD
Zod_Metabat.461	JAFGMI000000000	98.32	1.4	Bacteria	Bacteroidota	Ignavibacteria	Ignavibacteriales	Melioribacteraceae	PGYT01		0.885884	Abundant	24.2574	59	107155	3850316	3.91611e+06	38.3	3238	92.8705	1104.3	1	0	0	41	MQD
Zod_Metabat.179	JAFGID000000000	78.51	1.68	Bacteria	Bacteroidota	Ignavibacteria	Ignavibacteriales	Novel:ZNF018			0.73444	Novel	60.61	344	8500	2378876	3.03003e+06	31.5	2328	91.0354	930.2	0	0	0	29	MQD
Zod_Metabat.701	JAFGPR000000000	82.03	1.4	Bacteria	Bacteroidota	Ignavibacteria	Ignavibacteriales	Novel:ZNF018			0.732385	Novel	142.237	317	11090	2627073	3.20258e+06	30.8	2491	91.97	969.9	0	0	1	25	MQD
Zod_Metabat.193	JAFGII000000000	91.53	3.28	Bacteria	Bacteroidota	Ignavibacteria	SJA-28	B-1AR			0.801772	Abundant	124.182	124	41035	2781959	3.0394e+06	35.3	2412	89.1432	1028.2	0	0	0	39	MQD
ZodW_Metabat.264	JAFGWN000000000	92.19	1.38	Bacteria	Bacteroidota	Rhodothermia	Balneolales	Balneolaceae	SMO-BIN1		0.888494	Abundant	11.0291	246	14887	2624021	2.84632e+06	45	2515	90.7444	946.8	0	0	0	34	MQD
Zod_Metabat.348	JAFGKR000000000	89.07	2.46	Bacteria	Bacteroidota	SZUA-365	SZUA-365	SZUA-365			0.812826	Rare	14.8786	375	13600	3767052	4.22932e+06	57.8	3193	91.8658	1083.8	0	0	0	36	MQD
Zod_Metabat.377	JAFGLB000000000	95.77	3.37	Bacteria	Bacteroidota	UBA10030	UBA10030	UBA10030	Fen-1298		0.9278	Abundant	218.252	224	18515	3155489	3.29486e+06	41.4	2860	89.4277	986.7	0	0	0	38	MQD
Zod_Metabat.617	JAFGOL000000000	76.57	1.68	Bacteria	Bdellovibrionota	FAC87	Novel:ZNO09	Novel:ZNF019			0.460032	Novel	8.59624	298	6443	1739474	2.27174e+06	44.1	1921	94.3654	854.5	0	1	0	27	MQD
Zod_Metabat.1330	JAFGFS000000000	88.14	5.08	Bacteria	Bipolaricaulota	Bipolaricaulia	UBA7950	UBA9294	RXOA01	RXOA01 sp003979035	N/A	Rare	9.91199	248	13688	2356994	2.67415e+06	60.3	2375	88.4526	877.8	1	2	1	40	MQD
ZodW_Metabat.265	JAFGWO000000000	78.21	1.71	Bacteria	BMS3Abin14	BMS3Abin14	BMS3Abin14	Novel:ZNF020			0.672306	Novel	9.16243	292	6801	1711051	2.18776e+06	58.1	1779	88.0869	847.2	0	0	0	26	MQD
Zod_Metabat.864	JAFGSC000000000	72.97	2	Bacteria	Caldatribacteriota	JS1	SB-45	UBA6794			0.803841	Rare	51.8379	354	5869	1968070	2.69709e+06	35.4	2026	85.2666	828.3	0	0	0	37	MQD
Zod_Metabat.370	JAFGKZ000000000	74.66	1.1	Bacteria	Calditrichota	Calditrichia	Calditrichales	Calditrichaceae			0.787945	Rare	12.2616	291	17140	3691956	4.94503e+06	38.7	3099	90.5888	1079.2	0	0	0	21	MQD
Zod_Metabat.858	JAFGRX000000000	86.02	2.2	Bacteria	Calditrichota	Calditrichia	Calditrichales	Calditrichaceae	Zgenome-0002	Zgenome-0002 sp003854985	N/A	Rare	702.579	144	50910	3986471	4.63435e+06	39.7	3366	90.268	1069.1	0	0	0	40	MQD
ZodW_Metabat.275	JAFGWR000000000	92.24	2.2	Bacteria	Calditrichota	Calditrichia	Calditrichales	Calditrichaceae	Zgenome-0002	Zgenome-0002 sp003854985	N/A	Rare	29.6072	72	110911	4219898	4.57491e+06	39.8	3445	90.4495	1107.9	0	0	0	41	MQD
Zod_Metabat.906	JAFGSO000000000	88.4	1.1	Bacteria	Calditrichota	Calditrichia	RBG-13-44-9	RBG-13-44-9	RQOF01	RQOF01 sp003854955	N/A	Rare	26.8703	555	6342	3273137	3.70264e+06	42.9	2952	87.4025	969.1	0	0	0	21	MQD
ZodW_maxbin.095	JAFGUB000000000	95	2.24	Bacteria	Campylobacterota	Campylobacteria	Campylobacterales	Sulfurimonadaceae			0.866076	Abundant	44.7005	62	83590	2854195	3.00442e+06	52	2934	94.7784	922	0	0	0	44	MQD
ZodW_maxbin.169	JAFGUJ000000000	93.39	1.63	Bacteria	Campylobacterota	Campylobacteria	Campylobacterales	Sulfurimonadaceae	Sulfuricurvum		0.964154	Abundant	16.9248	216	14161	1817971	1.94664e+06	53.8	2006	94.8591	859.7	0	0	0	40	MQD
ZodW_Metabat.126	JAFGVE000000000	98.51	5.04	Bacteria	Campylobacterota	Campylobacteria	Campylobacterales	Sulfurimonadaceae	Sulfurimonas		0.930533	Abundant	56.005	44	79408	2255390	2.2895e+06	35.6	2289	95.2683	938.7	0	0	0	32	MQD
ZodW_Metabat.179	JAFGVR000000000	70.75	1.15	Bacteria	Campylobacterota	Campylobacteria	Campylobacterales	Sulfurimonadaceae			0.892864	Abundant	8.2938	270	6331	1511867	2.13691e+06	33.4	1656	95.278	869.9	0	0	0	13	MQD
Zod_Metabat.1333	JAFGFU000000000	98.85	0.38	Bacteria	Campylobacterota	Campylobacteria	Campylobacterales	Sulfurospirillaceae	Sulfurospirillum		0.977481	Abundant	24.1434	37	93560	2230579	2.25653e+06	38.1	2290	94.7147	922.6	0	0	0	34	MQD
ZodW_Metabat.102	JAFGUX000000000	73	0.38	Bacteria	Campylobacterota	Campylobacteria	Campylobacterales	Sulfurospirillaceae	Sulfurospirillum		0.975784	Abundant	233.036	258	5777	1466918	2.00948e+06	37.3	1692	94.4492	818.8	0	0	0	25	MQD
Zod_maxbin.0142	JAFGAI000000000	84.49	2.77	Bacteria	Campylobacterota	Campylobacteria	Campylobacterales	Sulfurovaceae			0.906806	Abundant	53.5159	197	17406	1630151	1.9294e+06	45.9	1781	90.7186	830.3	0	0	0	37	MQD
ZodW_Metabat.130	JAFGVH000000000	79.82	9.29	Bacteria	Campylobacterota	Campylobacteria	Campylobacterales	Sulfurovaceae	FS08-3		0.953695	Abundant	7.86566	474	5579	2405797	3.01403e+06	39.3	2772	92.5192	803	0	0	0	17	MQD
ZodW_Metabat.188	JAFGVX000000000	95.29	0.41	Bacteria	Campylobacterota	Campylobacteria	Campylobacterales	Sulfurovaceae			0.907232	Abundant	44.6398	108	23001	1494242	1.5681e+06	37.2	1622	93.7764	863.9	0	0	0	26	MQD
ZodW_Metabat.273	JAFGWQ000000000	78.84	2.46	Bacteria	Campylobacterota	Campylobacteria	Campylobacterales	Sulfurovaceae	BN30871		0.988196	Abundant	9.28149	186	7677	1182750	1.50019e+06	37.4	1301	92.9339	844.9	0	0	0	22	MQD
Zod_Metabat.862	JAFGSA000000000	92.7	1.12	Bacteria	CG03	SLGR01	SLGR01	Novel:ZNF021			0.686534	Novel	15.2547	77	56451	2525914	2.72483e+06	49.9	2036	95.5348	1185.2	0	0	0	43	MQD
Zod_Metabat.120	JAFGDY000000000	97.27	4.55	Bacteria	Chloroflexota	Anaerolineae	4572-78	J111			0.839987	Rare	110.518	320	30251	6061832	6.23196e+06	53.6	5009	90.6348	1096.9	1	0	0	47	MQD
Zod_Metabat.569	JAFGNV000000000	94.55	3.64	Bacteria	Chloroflexota	Anaerolineae	4572-78	J111			0.841186	Rare	26.4448	222	35313	5335393	5.64293e+06	53.2	4399	89.7544	1088.6	1	0	0	34	MQD
Zod_maxbin.0001	JAFGAA000000000	82.73	4.55	Bacteria	Chloroflexota	Anaerolineae	Anaerolineales	Anaerolineaceae			0.869084	Abundant	778.462	422	17161	2777173	3.35691e+06	50.6	2828	90.295	886.7	0	0	1	80	MQD
Zod_Metabat.1174	JAFGDL000000000	71.02	7.23	Bacteria	Chloroflexota	Anaerolineae	Anaerolineales	Anaerolineaceae			0.834092	Abundant	27.81	275	15129	3045478	4.2882e+06	53.3	2670	89.4261	1020	0	0	0	26	MQD
Zod_Metabat.414	JAFGLU000000000	78.79	4.73	Bacteria	Chloroflexota	Anaerolineae	Anaerolineales	Anaerolineaceae			0.900105	Abundant	18.429	147	41309	3968489	5.03679e+06	57.9	3428	90.0241	1042.2	0	0	0	62	MQD
ZodW_Metabat.341	JAFGXF000000000	79.09	3.64	Bacteria	Chloroflexota	Anaerolineae	Anaerolineales	Anaerolineaceae			0.789938	Abundant	10.637	144	27288	2288619	2.89369e+06	49.3	2224	91.4405	941	1	0	0	35	MQD
Zod_Metabat.534	JAFGNH000000000	94.55	5	Bacteria	Chloroflexota	Anaerolineae	Anaerolineales	E44-bin32			0.808823	Rare	46.1055	204	37204	4808938	5.08613e+06	51.3	4232	86.8	986.3	1	1	0	46	MQD
Zod_Metabat.720	JAFGQC000000000	91.36	8.64	Bacteria	Chloroflexota	Anaerolineae	Anaerolineales	E44-bin32			0.812993	Rare	38.3496	65	79728	3045362	3.33336e+06	55.9	2866	90.3739	960.3	1	1	0	47	MQD
Zod_Metabat.109	JAFGCG000000000	90.45	5.64	Bacteria	Chloroflexota	Anaerolineae	Anaerolineales	EnvOPS12	UBA12294		0.939639	Abundant	60.5669	195	40693	4938462	5.45988e+06	54.9	4607	90.2289	967.2	1	0	0	42	MQD
Zod_Metabat.341	JAFGKO000000000	89.55	6.36	Bacteria	Chloroflexota	Anaerolineae	Anaerolineales	EnvOPS12			0.881193	Abundant	13.9319	402	21489	5507780	6.15051e+06	53	5367	90.3563	927.3	1	0	0	49	MQD
Zod_Metabat.498	JAFGMV000000000	96.55	2.73	Bacteria	Chloroflexota	Anaerolineae	Anaerolineales	EnvOPS12	UBA5796		0.871385	Abundant	26.677	130	48311	3879211	4.01783e+06	52	3523	88.7786	977.6	0	0	0	36	MQD
Zod_Metabat.883	JAFGSI000000000	96.67	1.82	Bacteria	Chloroflexota	Anaerolineae	Anaerolineales	EnvOPS12	UBA877		0.913808	Abundant	24.8083	88	72409	4089344	4.23021e+06	62.4	3692	90.1367	998.4	0	1	0	44	MQD
Zod_Metabat.1134	JAFGCU000000000	97.27	5	Bacteria	Chloroflexota	Anaerolineae	Anaerolineales	RBG-16-64-43	FEN-1073		0.918052	Rare	36.6285	129	41249	3646931	3.74929e+06	61.4	3189	86.1533	985.2	1	0	0	44	MQD
Zod_Metabat.328	JAFGKK000000000	95.45	6.36	Bacteria	Chloroflexota	Anaerolineae	Anaerolineales	RBG-16-64-43	FEN-1073		0.91072	Rare	19.7736	137	46784	3838895	4.02189e+06	62.9	3320	85.0003	982.9	1	0	0	44	MQD
Zod_Metabat.1173	JAFGDK000000000	86.55	4.09	Bacteria	Chloroflexota	Anaerolineae	Anaerolineales	UBA11579	UBA11579		0.927881	Rare	94.525	128	41108	3129672	3.61603e+06	52.9	2884	90.4245	981.3	1	0	0	33	MQD
Zod_Metabat.604	JAFGOD000000000	72.73	5.45	Bacteria	Chloroflexota	Anaerolineae	Anaerolineales	UBA11579			0.798975	Rare	14.4334	27	134760	1686174	2.3184e+06	45.5	1505	91.9736	1030.5	1	0	0	34	MQD
Zod_Metabat.802	JAFGRA000000000	89.09	0.18	Bacteria	Chloroflexota	Anaerolineae	Anaerolineales	UBA11579			0.80075	Rare	11.5088	425	15723	4907455	5.50842e+06	54.4	4653	89.5259	944.2	1	0	0	36	MQD
Zod_Metabat.154	JAFGHT000000000	73.48	7.91	Bacteria	Chloroflexota	Anaerolineae	Anaerolineales	UBA11858	UBA11858		0.858951	Rare	9.35129	649	7190	4081391	5.55442e+06	56.9	4110	91.1207	904.9	0	0	0	36	MQD
Zod_Metabat.279	JAFGJM000000000	87.27	5.64	Bacteria	Chloroflexota	Anaerolineae	Anaerolineales	UBA4823			0.863113	Rare	26.345	61	123016	3913075	4.48387e+06	46.6	3474	89.325	1006.1	0	0	0	39	MQD
Zod_Metabat.636	JAFGOP000000000	86.55	8.18	Bacteria	Chloroflexota	Anaerolineae	Anaerolineales	UBA4823			0.868875	Rare	24.4884	238	30256	4627765	5.34693e+06	59.3	4003	91.9689	1063.2	1	0	0	41	MQD
Zod_Metabat.740	JAFGQI000000000	84.85	6.55	Bacteria	Chloroflexota	Anaerolineae	Anaerolineales	UBA4823			0.86733	Rare	15.0153	177	43663	4102834	4.8354e+06	56.7	3625	93.4515	1057.7	0	0	0	41	MQD
Zod_Metabat.1053	JAFGBV000000000	77.27	0	Bacteria	Chloroflexota	Anaerolineae	Anaerolineales	UBA6092	UBA6092		0.9047	Rare	27.6515	307	27244	4545903	5.88314e+06	55.9	4170	93.4727	1019	0	0	0	39	MQD
Zod_Metabat.1210	JAFGED000000000	90.91	5.99	Bacteria	Chloroflexota	Anaerolineae	B4-G1	B4-G1			0.854019	Abundant	328.466	481	12512	4810397	5.29138e+06	61.8	4234	90.444	1027.6	0	0	0	38	MQD
Zod_Metabat.1382	JAFGGK000000000	88.03	9.09	Bacteria	Chloroflexota	Anaerolineae	B4-G1	B4-G1			0.853632	Abundant	29.5239	715	10964	6115851	6.94746e+06	60.5	5705	91.8672	984.8	1	0	0	44	MQD
Zod_Metabat.1220	JAFGEI000000000	89.55	2.73	Bacteria	Chloroflexota	Anaerolineae	B4-G1	Novel:ZNF024			0.725517	Novel	33.0735	236	29354	3868919	4.3204e+06	64.7	3215	92.5123	1113.3	1	0	0	47	MQD
Zod_Metabat.614	JAFGOJ000000000	78.45	1.82	Bacteria	Chloroflexota	Anaerolineae	B4-G1	Novel:ZNF024			0.72062	Novel	18.8883	534	8557	3795705	4.83837e+06	64.7	3127	91.8866	1115.4	1	1	0	34	MQD
Zod_Metabat.1205	JAFGEA000000000	94.68	10.99	Bacteria	Chloroflexota	Anaerolineae	B4-G1	SLSP01	SLSP01		0.873382	Abundant	62.3004	497	25507	7951779	8.39858e+06	57.3	6149	91.0016	1176.8	0	0	0	50	MQD
Zod_Metabat.1288	JAFGFB000000000	82.73	0.91	Bacteria	Chloroflexota	Anaerolineae	B4-G1	SLSP01			0.811278	Abundant	16.0365	330	18906	4347111	5.25458e+06	56.5	3647	89.9655	1072.4	0	0	0	25	MQD
Zod_Metabat.1307	JAFGFI000000000	86.36	3.82	Bacteria	Chloroflexota	Anaerolineae	B4-G1	SLSP01	SLSP01		0.870304	Abundant	13.4704	517	21482	7546492	8.73841e+06	51.2	6034	90.3991	1130.6	0	0	0	43	MQD
Zod_Metabat.308	JAFGKB000000000	73.03	1.82	Bacteria	Chloroflexota	Anaerolineae	B4-G1	SLSP01			0.817662	Abundant	32.2014	336	9771	2753255	3.77003e+06	49.1	2346	91.8832	1078.3	0	0	0	21	MQD
Zod_Metabat.538	JAFGNI000000000	87.27	0	Bacteria	Chloroflexota	Anaerolineae	B4-G1	SLSP01			0.893108	Abundant	24.245	783	7991	5168239	5.92213e+06	62.6	4672	90.8779	1005.3	0	0	0	34	MQD
Zod_Metabat.557	JAFGNR000000000	81.36	4.09	Bacteria	Chloroflexota	Anaerolineae	B4-G1	SLSP01			0.816788	Abundant	302.193	460	11942	4295939	5.28016e+06	59.3	3816	91.9587	1035.2	0	0	0	34	MQD
Zod_Metabat.892	JAFGSL000000000	85.91	0	Bacteria	Chloroflexota	Anaerolineae	B4-G1	SLSP01	SLSP01		0.86996	Abundant	180.804	734	12260	6816906	7.93494e+06	56.9	5968	91.88	1049.5	0	0	0	28	MQD
Zod_Metabat.168	JAFGIA000000000	86.82	4.83	Bacteria	Chloroflexota	Anaerolineae	Novel:ZNO10	Novel:ZNF022			0.531468	Novel	38.4081	469	25739	6367539	7.33418e+06	63.8	5386	92.4624	1093.1	0	0	0	45	MQD
Zod_Metabat.611	JAFGOG000000000	74.34	2	Bacteria	Chloroflexota	Anaerolineae	Novel:ZNO10	Novel:ZNF022			0.596079	Novel	37.1714	645	13468	5979229	8.04308e+06	63	5455	91.9269	1007.6	1	0	0	48	MQD
Zod_Metabat.1280	JAFGEY000000000	91.36	5.76	Bacteria	Chloroflexota	Anaerolineae	Novel:ZNO11	Novel:ZNF023			0.560287	Novel	16.9162	565	13327	5597726	6.12711e+06	59	5051	91.6108	1015.3	1	0	0	33	MQD
Zod_Metabat.182	JAFGIE000000000	86.36	3.64	Bacteria	Chloroflexota	Anaerolineae	Novel:ZNO11	Novel:ZNF023			0.557593	Novel	16.3777	279	26865	4417294	5.11498e+06	67	3671	92.0167	1107.2	1	0	0	37	MQD
Zod_Metabat.263	JAFGJF000000000	93.1	6.9	Bacteria	Chloroflexota	Anaerolineae	Novel:ZNO11	Novel:ZNF023			0.559268	Novel	11.542	701	11069	6221095	6.68216e+06	56.6	5871	91.6165	970.8	1	0	0	43	MQD
Zod_Metabat.50	JAFGMX000000000	78.64	8.82	Bacteria	Chloroflexota	Anaerolineae	Promineofilales	UBA4811			0.806645	Rare	9.15066	765	8742	5813529	7.39259e+06	50.7	5528	89.6866	943.2	0	0	0	31	MQD
Zod_Metabat.1216	JAFGEG000000000	73.58	9.85	Bacteria	Chloroflexota	Anaerolineae	SBR1031	A4b			0.739622	Abundant	8.92141	1035	4838	4873934	6.62399e+06	64.4	4921	89.5534	887	0	0	0	39	MQD
Zod_Metabat.823	JAFGRI000000000	75.29	7.73	Bacteria	Chloroflexota	Anaerolineae	SBR1031	A4b			0.740092	Abundant	14.2304	683	7099	4144254	5.50439e+06	62.4	4012	89.9235	928.9	0	0	0	40	MQD
Zod_Metabat.474	JAFGMM000000000	92.53	1.92	Bacteria	Chloroflexota	Anaerolineae	SBR1031	Novel:ZNF025			0.688695	Novel	14.2213	425	17985	5102097	5.51399e+06	63	4299	89.866	1066.5	0	0	0	43	MQD
Zod_Metabat.151	JAFGHR000000000	84.55	2.73	Bacteria	Chloroflexota	Anaerolineae	SBR1031	UBA2029	MO-CFX2		0.882776	Rare	16.2246	132	49214	4038597	4.77658e+06	58	3336	89.5178	1083.7	0	0	0	40	MQD
Zod_Metabat.248	JAFGJA000000000	70.98	3.64	Bacteria	Chloroflexota	Anaerolineae	SBR1031	UBA2029	MO-CFX2		0.876114	Rare	12.7092	695	7192	4473346	6.30226e+06	55.4	4172	90.0341	965.4	1	0	0	37	MQD
Zod_Metabat.568	JAFGNU000000000	83.18	4.55	Bacteria	Chloroflexota	Anaerolineae	SBR1031	UBA2029	MO-CFX2		0.885825	Rare	40.1825	104	59413	3749337	4.5075e+06	60.4	3111	90.4802	1090.5	0	0	0	37	MQD
Zod_Metabat.964	JAFGTJ000000000	80	0.91	Bacteria	Chloroflexota	Anaerolineae	SBR1031	UBA2029	MO-CFX2		0.880796	Rare	19.716	564	8476	4067076	5083845	59.8	3615	90.3895	1016.9	0	0	0	30	MQD
Zod_Metabat.387	JAFGLD000000000	96.36	0.91	Bacteria	Chloroflexota	Anaerolineae	SBR1031	UBA3940			0.798242	Rare	32.8296	372	19323	5350260	5.55237e+06	54.1	4693	84.6195	964.7	0	0	0	53	MQD
Zod_Metabat.487	JAFGMS000000000	85.3	1.82	Bacteria	Chloroflexota	Anaerolineae	SBR1031	UBA3940			0.793105	Rare	121.956	547	11788	5042005	5.91091e+06	54.7	4364	83.6694	966.7	0	0	0	30	MQD
Zod_Metabat.549	JAFGNO000000000	74.55	1.82	Bacteria	Chloroflexota	Anaerolineae	SBR1031	UBA3940			0.822113	Rare	14.7367	249	12238	2276034	3.05303e+06	55	2191	91.4969	950.5	0	0	0	40	MQD
Zod_Metabat.663	JAFGOY000000000	96.97	0.91	Bacteria	Chloroflexota	Anaerolineae	SBR1031	UBA3940			0.827034	Rare	21.5713	82	119540	4611464	4.75556e+06	57.2	3980	89.6031	1038.2	0	0	0	50	MQD
Zod_Metabat.132	JAFGFO000000000	89.8	6.36	Bacteria	Chloroflexota	Anaerolineae	Thermoflexales	Fen-1058			0.741862	Rare	48.4865	486	17689	6210360	6.91577e+06	61.2	4930	92.5485	1165.8	0	0	0	36	MQD
Zod_Metabat.4	JAFGLK000000000	85.29	3.67	Bacteria	Chloroflexota	Anaerolineae	UBA1429	UBA1429			0.798134	Abundant	14.5331	625	7389	3953698	4.63559e+06	63.9	3790	90.17	940.6	0	0	0	28	MQD
Zod_Metabat.323	JAFGKG000000000	83.49	5.05	Bacteria	Chloroflexota	Chloroflexia	Novel:ZNO12	Novel:ZNF026			0.557146	Novel	13.7465	226	24388	3543452	4.24416e+06	63.7	2964	90.7186	1084.5	0	0	0	39	MQD
Zod_Metabat.406	JAFGLQ000000000	93.23	0.33	Bacteria	Chloroflexota	Dehalococcoidia	Dehalococcoidales	Dehalococcoidaceae			0.90255	Abundant	11.9575	120	17160	1608427	1.72522e+06	51.3	1746	91.1739	839.9	0	0	0	43	MQD
Zod_Metabat.1454	JAFGHK000000000	92.74	1.76	Bacteria	Chloroflexota	Dehalococcoidia	Dehalococcoidales	RBG-16-60-22	RBG-13-51-18		0.959227	Abundant	55.195	104	26117	1812417	1.9543e+06	51.2	1875	91.1068	880.7	1	0	0	42	MQD
Zod_Metabat.597	JAFGOC000000000	81.95	0	Bacteria	Chloroflexota	Dehalococcoidia	Dehalococcoidales	RBG-16-60-22	RBG-13-51-18		0.946562	Abundant	84.0874	146	15296	1730832	2.11206e+06	51.5	1838	90.7145	854.3	0	0	0	41	MQD
Zod_Metabat.674	JAFGPF000000000	76.24	2.48	Bacteria	Chloroflexota	Dehalococcoidia	Dehalococcoidales	RBG-16-60-22	RBG-16-60-22		0.878044	Abundant	14.7121	82	26841	1483466	1.94578e+06	55.4	1538	91.105	878.7	2	0	0	22	MQD
Zod_maxbin.0226_1	JAFGAN000000000	85.31	7.92	Bacteria	Chloroflexota	Dehalococcoidia	Dehalococcoidales	UBA2162	MGML01		0.909943	Rare	34.6075	106	88047	3156231	3.69972e+06	48.1	2957	88.7399	947.2	0	0	0	43	MQD
Zod_Metabat.1136	JAFGCW000000000	92.9	2.48	Bacteria	Chloroflexota	Dehalococcoidia	Dehalococcoidales	UBA2162	MGML01		0.957528	Rare	21.4903	96	68079	3509226	3.77742e+06	46.1	3462	87.9409	891.4	1	0	0	51	MQD
Zod_Metabat.163	JAFGHZ000000000	82.53	0.99	Bacteria	Chloroflexota	Dehalococcoidia	Dehalococcoidales	UBA3254			0.884156	Abundant	12.3391	146	10014	1183623	1.43417e+06	49.2	1264	89.7818	840.7	1	0	0	34	MQD
Zod_Metabat.409	JAFGLR000000000	88.78	3.96	Bacteria	Chloroflexota	Dehalococcoidia	Dehalococcoidales	UBA3254			0.799739	Abundant	23.3637	177	18229	2293637	2.58351e+06	45	2357	87.7376	853.8	1	0	0	42	MQD
Zod_Metabat.59	JAFGOB000000000	96.37	5.94	Bacteria	Chloroflexota	Dehalococcoidia	Dehalococcoidales	UBA3254	UBA3254		0.896961	Abundant	21.8505	189	39835	4489829	4.65895e+06	49.5	3990	85.1791	958.5	0	0	1	48	MQD
Zod_Metabat.1321	JAFGFP000000000	82.34	3.17	Bacteria	Chloroflexota	Dehalococcoidia	Dehalococcoidales	UBA5760	UBA5760		0.865869	Rare	17.032	137	10608	1145560	1.39126e+06	59.3	1275	90.7545	815.4	0	0	0	27	MQD
Zod_Metabat.1036	JAFGBN000000000	90.26	4.62	Bacteria	Chloroflexota	Dehalococcoidia	GIF9	AB-539-J10			0.820555	Abundant	20.2607	125	21803	1931542	2.13998e+06	46.8	2043	85.7522	810.7	1	1	0	44	MQD
Zod_Metabat.1332	JAFGFT000000000	87.69	2.97	Bacteria	Chloroflexota	Dehalococcoidia	GIF9	AB-539-J10			0.894038	Abundant	61.985	83	55341	2375754	2.70926e+06	56.9	2328	88.4017	902.2	1	0	1	45	MQD
Zod_Metabat.609	JAFGOF000000000	73.27	6.93	Bacteria	Chloroflexota	Dehalococcoidia	GIF9	AB-539-J10			0.917745	Abundant	15.5722	291	5916	1618411	2.20883e+06	60	1778	89.0839	810.9	1	0	0	25	MQD
Zod_Metabat.817	JAFGRG000000000	88.89	9.3	Bacteria	Chloroflexota	Dehalococcoidia	GIF9	UBA5620	9FT-COMBO-48-23		0.934918	Rare	65.6769	169	17114	2008064	2.25904e+06	47.9	2107	90.0729	858.4	1	0	0	38	MQD
Zod_Metabat.1459	JAFGHL000000000	94.72	0	Bacteria	Chloroflexota	Dehalococcoidia	GIF9	UBA5629			0.893285	Abundant	15.7159	131	30416	2618856	2.76484e+06	53	2566	91.8345	937.3	1	0	0	47	MQD
Zod_Metabat.405	JAFGLP000000000	75.37	3.96	Bacteria	Chloroflexota	Dehalococcoidia	GIF9	UBA5629	UBA1162		0.924679	Abundant	13.1151	197	15962	2232682	2.9623e+06	48.1	2262	89.4959	883.4	1	0	0	36	MQD
Zod_Metabat.1111	JAFGCL000000000	78.09	4.46	Bacteria	Chloroflexota	Dehalococcoidia	UBA2777	RBG-13-53-26			0.821119	Rare	214.561	237	13618	2433981	3.11689e+06	58.4	2459	85.8553	849.8	1	0	0	39	MQD
ZodW_Metabat.128	JAFGVF000000000	74.08	0.81	Bacteria	Cloacimonadota	Cloacimonadia	Cloacimonadales	Novel:ZNF027			0.653418	Novel	8.06465	427	6018	2379343	3.21186e+06	39.5	2043	88.7977	1034.2	0	0	0	32	MQD
Zod_Metabat.1219	JAFGEH000000000	73.01	1.1	Bacteria	Cloacimonadota	Cloacimonadia	Cloacimonadales	TCS61			0.821089	Rare	74.457	233	7506	1489619	2.04029e+06	45.6	1490	94.4507	944.3	0	0	0	25	MQD
Zod_Metabat.458	JAFGMF000000000	73.18	3.85	Bacteria	Cloacimonadota	Cloacimonadia	Cloacimonadales	TCS61			0.79776	Rare	149.307	288	6164	1626656	2.22281e+06	40.6	1556	93.1689	974	0	0	0	26	MQD
Zod_Metabat.824	JAFGRJ000000000	91.69	1.1	Bacteria	Cloacimonadota	Cloacimonadia	Cloacimonadales	TCS61			0.791565	Rare	47.8088	221	14014	2234959	2.43752e+06	43.7	2044	93.9754	1027.5	0	0	0	31	MQD
Zod_Metabat.1183	JAFGDR000000000	94.51	0	Bacteria	Cloacimonadota	Cloacimonadia	JGIOTU-2	JGIOTU-2			0.890835	Abundant	14.71	66	50478	2443448	2.58539e+06	39	2114	94.2311	1089.2	1	0	1	45	MQD
Zod_Metabat.1246	JAFGEQ000000000	85.42	0.85	Bacteria	CSSED10-310	CSSED10-310	CSSED10-310	CSSED10-310			0.808204	Rare	30.4151	24	245466	2572111	3.01113e+06	48.9	2073	94.1627	1168.3	1	0	0	35	MQD
Zod_Metabat.479	JAFGMN000000000	85.59	5.13	Bacteria	CSSED10-310	CSSED10-310	CSSED10-310	CSSED10-310			0.76174	Rare	9.59425	360	13125	3457392	4.03948e+06	53.2	2993	94.0866	1086.8	1	0	0	30	MQD
Zod_Metabat.252	JAFGJC000000000	68.11	0	Bacteria	CSSED10-310	CSSED10-310	CSSED10-310	Novel:ZNF028			0.646513	Novel	8.97805	522	9322	3848767	5.65081e+06	43.4	3368	93.2939	1066.1	0	0	0	18	MQD
Zod_Metabat.419	JAFGLW000000000	82.85	1.28	Bacteria	CSSED10-310	CSSED10-310	CSSED10-310	Novel:ZNF028			0.663842	Novel	25.8344	31	180367	3118451	3.76397e+06	54	2515	93.9616	1165.1	1	0	0	41	MQD
Zod_Metabat.1153	JAFGDC000000000	86.32	4.75	Bacteria	CSSED10-310	CSSED10-310	Novel:ZNO13	Novel:ZNF029			0.440173	Novel	9.53981	635	9603	4937956	5.72052e+06	58.9	4044	89.0457	1087.3	1	0	0	34	MQD
Zod_Metabat.886	JAFGSJ000000000	95.25	6.27	Bacteria	CSSED10-310	Novel:ZNC05	Novel:ZNO41	Novel:ZNF100			0.395797	Novel	365.888	169	44879	5453321	5.72527e+06	48.6	4306	89.1607	1129.2	1	0	0	46	MQD
Zod_Metabat.1212	JAFGEE000000000	98.9	4.4	Bacteria	Delongbacteria	UBA4055	UBA4055	UBA4055			0.827269	Abundant	30.7596	368	33837	5302707	5.36169e+06	31.5	4365	88.5561	1075.8	0	0	0	51	MQD
ZodW_maxbin.179	JAFGUL000000000	71.98	0	Bacteria	Delongbacteria	UBA4055	UBA4055	UBA4055	SLFX01		0.882052	Abundant	15.7294	262	13073	1973847	2.74222e+06	40.5	1938	95.1359	969	0	0	0	33	MQD
ZodW_Metabat.115	JAFGUZ000000000	98.9	4.4	Bacteria	Delongbacteria	UBA4055	UBA4055	UBA4055			0.830641	Abundant	20.8678	244	39089	4751544	4.80439e+06	31.4	3900	89.2829	1087.8	0	0	0	42	MQD
ZodW_Metabat.17	JAFGVM000000000	97.8	0	Bacteria	Delongbacteria	UBA4055	UBA4055	UBA4055			0.783857	Abundant	28.3693	99	43884	2745438	2.8072e+06	34.6	2350	92.0899	1075.9	0	0	0	31	MQD
Zod_maxbin_2.173	JAFFZZ000000000	72.47	6.81	Bacteria	Dependentiae	Babeliae	Babeliales	Babeliaceae			0.822073	Abundant	18.1508	159	52406	1147103	1.58287e+06	43.2	1137	87.8879	886.7	1	2	1	36	MQD
Zod_Metabat.256	JAFGJD000000000	82.02	0	Bacteria	Dependentiae	Babeliae	Babeliales	GWF2-32-72			0.727484	Rare	18.6221	10	216852	808977	986317	42.5	786	92.4327	951.3	1	1	0	38	MQD
Zod_Metabat.1348	JAFGFW000000000	97.9	4.52	Bacteria	Desulfobacterota	Desulfobacteria	C00003060	S7086C20			0.830102	Rare	55.3475	212	25972	3678351	3.75725e+06	49.7	3631	85.9075	870.3	1	0	0	44	MQD
Zod_Metabat.558	JAFGNS000000000	71.44	8.29	Bacteria	Desulfobacterota	Desulfobacteria	Desulfatiglandales	B25-G16			0.776349	Rare	10.8754	484	7126	2976072	4.16583e+06	41.4	2861	86.025	894.9	1	0	0	24	MQD
Zod_Metabat.1085	JAFGCF000000000	80.81	6.77	Bacteria	Desulfobacterota	Desulfobacteria	Desulfatiglandales	HGW-15			0.714243	Rare	10.0503	616	8406	4276954	5.2926e+06	58.2	4259	86.7386	871	1	0	0	28	MQD
Zod_Metabat.1158	JAFGDF000000000	90.65	0	Bacteria	Desulfobacterota	Desulfobacteria	Desulfatiglandales	HGW-15			0.709043	Rare	22.9491	362	23162	4868925	5.37113e+06	46	4543	87.5047	937.8	1	0	0	35	MQD
Zod_Metabat.1176	JAFGDM000000000	94.05	1.95	Bacteria	Desulfobacterota	Desulfobacteria	Desulfatiglandales	HGW-15			0.765606	Rare	42.2673	323	15492	3728176	3.96404e+06	51.2	3624	87.9686	905	1	0	0	33	MQD
Zod_Metabat.1317	JAFGFM000000000	97.42	4.54	Bacteria	Desulfobacterota	Desulfobacteria	Desulfatiglandales	HGW-15			0.708155	Rare	18.6236	240	33103	5183859	5.32114e+06	42.8	4727	87.6736	961.5	0	0	0	45	MQD
Zod_Metabat.1351	JAFGFY000000000	90.65	0.86	Bacteria	Desulfobacterota	Desulfobacteria	Desulfatiglandales	HGW-15			0.71257	Rare	42.5204	285	22592	4216487	4.65139e+06	48	3900	85.6791	926.3	0	0	0	44	MQD
Zod_Metabat.1361	JAFGGA000000000	92.26	2.26	Bacteria	Desulfobacterota	Desulfobacteria	Desulfatiglandales	HGW-15			0.707195	Rare	16.38	224	32622	4696344	5.09034e+06	46.3	4368	85.09	914.9	2	1	0	47	MQD
Zod_Metabat.172	JAFGIC000000000	81.58	4.03	Bacteria	Desulfobacterota	Desulfobacteria	Desulfatiglandales	HGW-15			0.711117	Rare	9.73099	542	7028	3488432	4.27609e+06	46.9	3348	88.4385	921.5	1	0	0	34	MQD
Zod_Metabat.678	JAFGPH000000000	86.72	0	Bacteria	Desulfobacterota	Desulfobacteria	Desulfatiglandales	HGW-15			0.829942	Rare	15.4219	690	9899	5518067	6.36308e+06	57.5	5584	88.5295	874.8	1	0	0	53	MQD
Zod_Metabat.868	JAFGSE000000000	78.2	9.03	Bacteria	Desulfobacterota	Desulfobacteria	Desulfatiglandales	HGW-15			0.707385	Rare	56.0641	530	6218	3000680	3.83719e+06	42.4	3026	88.7124	879.7	1	0	0	26	MQD
Zod_Metabat.483	JAFGMQ000000000	84.95	6.29	Bacteria	Desulfobacterota	Desulfobacteria	Desulfatiglandales	NaphS2			0.82557	Rare	60.7596	259	13981	2549820	3.00155e+06	44.6	2371	88.2053	948.6	0	0	0	32	MQD
Zod_Metabat.1250	JAFGES000000000	96.77	2.47	Bacteria	Desulfobacterota	Desulfobacteria	Desulfobacterales	BuS5			0.800686	Rare	40.6431	133	47382	3378275	3.49104e+06	41.8	3102	88.2747	961.4	1	0	0	46	MQD
Zod_Metabat.542	JAFGNJ000000000	90.97	2.6	Bacteria	Desulfobacterota	Desulfomonilia_A	Novel:ZNO17	Novel:ZNF033			0.844762	Novel	38.5967	31	159540	2481530	2.72786e+06	50.4	2483	89.96	899.1	0	0	0	38	MQD
Zod_Metabat.184	JAFGIF000000000	77.72	1.31	Bacteria	Desulfobacterota	Desulfomonilia_A	UBA1062	UBA1062			0.78892	Rare	75.5531	324	8883	2506504	3.22504e+06	47	2529	90.4271	896.2	0	0	0	22	MQD
Zod_Metabat.965	JAFGTK000000000	78.3	0	Bacteria	Desulfobacterota	Desulfomonilia_A	UBA1062	UBA1062			0.834493	Rare	40.3602	360	9205	2698348	3.44617e+06	48.9	2700	90.1732	901.2	0	0	0	21	MQD
Zod_Metabat.1050	JAFGBU000000000	98.22	0	Bacteria	Desulfobacterota	Desulfovibrionia	Desulfovibrionales	Desulfovibrionaceae			0.809562	Abundant	105.574	49	72293	2483598	2.52861e+06	66.7	2353	92.1038	972.2	0	0	0	44	MQD
ZodW_Metabat.6	JAFGXV000000000	85.81	0	Bacteria	Desulfobacterota	Desulfuromonadia	Desulfuromonadales	Desulfuromonadaceae	Pseudodesulfuromonas		0.863363	Abundant	17.9697	64	73522	2538858	2.9587e+06	57.2	2336	91.4993	994.5	1	0	0	47	MQD
Zod_Metabat.1226	JAFGEL000000000	86.94	0.65	Bacteria	Desulfobacterota	Desulfuromonadia	Desulfuromonadales	Geopsychrobacteraceae	BM522		0.918953	Abundant	14.1107	118	39698	2938963	3.38045e+06	52.2	2780	90.9537	961.5	0	0	0	36	MQD
ZodW_Metabat.176	JAFGVQ000000000	84.41	6.29	Bacteria	Desulfobacterota	Desulfuromonadia	Desulfuromonadales	Geopsychrobacteraceae	BM522		0.919601	Abundant	17.0602	103	54023	3126379	3.7038e+06	52.3	2931	91.2151	973	0	0	0	37	MQD
Zod_Metabat.652	JAFGOW000000000	81.45	3.25	Bacteria	Desulfobacterota	Desulfuromonadia	Novel:ZNO18	Novel:ZNF034			0.566711	Novel	14.0167	258	14544	2770735	3.40176e+06	60.4	2647	87.7221	918.2	0	0	0	45	MQD
Zod_Metabat.852	JAFGRU000000000	92.63	1.31	Bacteria	Desulfobacterota	Desulfuromonadia	Novel:ZNO18	Novel:ZNF034			0.569265	Novel	63.9243	136	41021	3576763	3.86134e+06	51.1	3213	85.9507	956.8	0	0	0	37	MQD
Zod_Maxbin.0214	JAFGAM000000000	77.74	0.65	Bacteria	Desulfobacterota	Novel:ZNC02	Novel:ZNO14	Novel:ZNF030			0.39722	Novel	35.3609	146	52974	2677598	3.4443e+06	63.3	2363	87.0969	986.9	1	0	0	35	MQD
Zod_Metabat.940	JAFGSY000000000	98.39	0.22	Bacteria	Desulfobacterota	Novel:ZNC02	Novel:ZNO14	Novel:ZNF030			0.397106	Novel	97.2995	52	95348	2696119	2.74024e+06	53.5	2471	89.9029	980.9	0	0	0	46	MQD
ZodW_maxbin.067	JAFGTY000000000	98.39	0.22	Bacteria	Desulfobacterota	Novel:ZNC02	Novel:ZNO14	Novel:ZNF030			0.397597	Novel	66.7913	94	109869	2745981	2.79091e+06	53.6	2543	90.0093	971.9	0	1	0	46	MQD
ZodW_Metabat.137	JAFGVI000000000	88.87	0.65	Bacteria	Desulfobacterota	Novel:ZNC02	Novel:ZNO14	Novel:ZNF030			0.429624	Novel	17.3527	141	31762	2701266	3.03957e+06	52	2439	91.7669	1016.3	0	0	0	41	MQD
ZodW_Metabat.297	JAFGWV000000000	79.42	9.78	Bacteria	Desulfobacterota	Novel:ZNC02	Novel:ZNO14	Novel:ZNF030			0.429996	Novel	9.07765	419	7295	2759767	3.4749e+06	55	2674	89.4478	923.2	0	0	0	47	MQD
Zod_maxbin.0311	JAFGAS000000000	80.65	0.65	Bacteria	Desulfobacterota	Novel:ZNC03	Novel:ZNO16	Novel:ZNF032			0.416188	Novel	23.4961	86	155667	2944368	3.6508e+06	56	2733	86.615	933.1	1	0	0	46	MQD
Zod_Metabat.1292	JAFGFE000000000	97.42	0	Bacteria	Desulfobacterota	Novel:ZNC03	Novel:ZNO16	Novel:ZNF032			0.414057	Novel	76.3788	46	138644	3726185	3.82487e+06	55.3	3398	87.7386	962.1	1	0	0	47	MQD
Zod_Metabat.24	JAFGIX000000000	98.06	0	Bacteria	Desulfobacterota	Novel:ZNC03	Novel:ZNO16	Novel:ZNF032			0.410063	Novel	130.659	92	62768	3762314	3.83675e+06	51.3	3350	84.5384	949.4	1	1	0	49	MQD
Zod_Metabat.1117	JAFGCP000000000	75.37	2.26	Bacteria	Desulfobacterota	Novel:ZNC15	Novel:ZNO15	Novel:ZNF031			0.370826	Novel	11.4267	460	10252	3869006	5.13335e+06	52.4	3834	85.8192	866	1	0	0	32	MQD
Zod_Metabat.815	JAFGRE000000000	91.94	1.94	Bacteria	Desulfobacterota	Novel:ZNC15	Novel:ZNO15	Novel:ZNF031			0.429894	Novel	36.6245	246	16106	2804507	3.05037e+06	49.7	2696	87.6948	912.2	1	0	0	40	MQD
Zod_Metabat.1020	JAFGBH000000000	92.22	1.94	Bacteria	Desulfobacterota	Syntrophia	Syntrophales	MLS-D			0.71305	Rare	439.775	102	40204	2685877	2.91247e+06	48.8	2513	88.9162	950.3	1	0	0	43	MQD
Zod_Metabat.1365	JAFGGB000000000	92.9	4.52	Bacteria	Desulfobacterota	Syntrophia	Syntrophales	MLS-D			0.731658	Rare	12.1679	231	19686	3120465	3.35895e+06	52.4	3059	89.3522	911.5	1	0	0	47	MQD
Zod_Metabat.996	JAFGTS000000000	91.61	1.51	Bacteria	Desulfobacterota	Syntrophia	Syntrophales	MLS-D			0.726061	Rare	45.1471	55	81577	2850888	3.11198e+06	55	2556	89.9033	1002.8	1	0	0	50	MQD
ZodW_maxbin.216	JAFGUT000000000	87.71	1.29	Bacteria	Desulfobacterota	Syntrophia	Syntrophales	MLS-D			0.710872	Rare	11.8958	113	40914	2678671	3.05401e+06	48.6	2497	88.7943	952.5	1	2	2	51	MQD
Zod_Metabat.153	JAFGHS000000000	85.16	4.09	Bacteria	Desulfobacterota	Syntrophia	Syntrophales	Novel:ZNF035			0.701759	Novel	15.9101	192	30747	3807336	4.4708e+06	51.6	3539	87.7447	944	1	0	0	42	MQD
Zod_Metabat.402	JAFGLN000000000	83.55	2.15	Bacteria	Desulfobacterota	Syntrophia	Syntrophales	Novel:ZNF035			0.644609	Novel	171.616	126	44386	3676951	4.4009e+06	49.7	3317	87.2556	967.2	1	0	0	43	MQD
Zod_Metabat.717	JAFGPZ000000000	75.43	3.94	Bacteria	Desulfobacterota	Syntrophia	Syntrophales	Novel:ZNF036			0.704549	Novel	13.758	331	10536	2827858	3.74898e+06	46.2	2827	88.5543	885.8	0	1	0	31	MQD
Zod_Metabat.309	JAFGKC000000000	84.19	1.29	Bacteria	Desulfobacterota	Syntrophia	Syntrophales	Smithellaceae	UBA4810		0.987138	Abundant	35.0602	222	12285	2105806	2.50125e+06	43.9	2220	90.0983	854.6	0	0	0	36	MQD
Zod_Metabat.324	JAFGKH000000000	68.43	1.29	Bacteria	Desulfobacterota	Syntrophia	Syntrophales	Smithellaceae	Smithella		0.991771	Abundant	17.3104	321	11763	2928647	4.27977e+06	43.9	2933	88.2599	881.3	0	0	0	39	MQD
Zod_Metabat.41	JAFGLS000000000	78.06	3.57	Bacteria	Desulfobacterota	Syntrophia	Syntrophales	Smithellaceae	Smithella		0.965274	Abundant	23.0494	239	22285	3376298	4.32526e+06	41.3	3253	86.6285	899.1	0	0	0	43	MQD
Zod_Metabat.27	JAFGJJ000000000	82.24	11.85	Bacteria	Desulfobacterota	Syntrophia	Syntrophales	Syntrophaceae			0.747686	Abundant	9.80228	564	9032	4093519	4.97753e+06	49.5	4187	87.5648	856.1	1	0	0	56	MQD
Zod_Metabat.215	JAFGIO000000000	85.43	10	Bacteria	Desulfobacterota	Syntrophia	Syntrophales	UBA2185			0.720265	Abundant	28.2178	285	16672	3074372	3.5987e+06	56.5	2923	88.2457	928.2	1	0	0	34	MQD
Zod_Metabat.729	JAFGQD000000000	73.89	1.29	Bacteria	Desulfobacterota	Syntrophia	Syntrophales	UBA2210			0.849383	Rare	146.444	204	8733	1457726	1.97283e+06	48.6	1516	89.6938	862.5	1	0	0	19	MQD
Zod_Metabat.88	JAFGSH000000000	74.42	0	Bacteria	Desulfobacterota	Syntrophia	Syntrophales	UBA2210	UBA6078		0.892936	Rare	13.3159	290	7530	1928340	2.59116e+06	58.2	2029	90.8323	863.3	1	0	0	25	MQD
Zod_maxbin.0017_4	JAFGAD000000000	81.1	2.9	Bacteria	Desulfobacterota	Syntrophia	Syntrophales	UBA3084			0.754393	Rare	277.817	448	7723	2186337	2.69585e+06	51.8	2243	87.9323	857.1	1	0	0	26	MQD
Zod_Metabat.781	JAFGQS000000000	94.19	3.87	Bacteria	Desulfobacterota	Syntrophia	Syntrophales	UBA3084			0.78469	Rare	237.19	196	23381	3058949	3.24764e+06	45.1	2920	85.7197	898	1	0	0	38	MQD
ZodW_Metabat.303	JAFGWZ000000000	84.79	3.26	Bacteria	Desulfobacterota	Syntrophia	Syntrophales	UBA3084			0.754255	Rare	9.17564	301	10333	2524195	2.977e+06	51.8	2521	86.8113	869.2	1	0	0	44	MQD
Zod_Metabat.836	JAFGRP000000000	88.46	4.68	Bacteria	Desulfobacterota	Syntrophia	Syntrophales	UBA5619	UBA5619		0.945192	Abundant	13.5102	265	16271	2869135	3.24343e+06	56.9	2789	89.1874	917.5	1	0	0	38	MQD
Zod_Metabat.137	JAFGGD000000000	98.9	0	Bacteria	Eisenbacteria	Novel:ZNC04	Novel:ZNO19	Novel:ZNF037			0.372904	Novel	30.7325	60	110062	3781923	3.82399e+06	66	2923	90.6855	1173.3	1	0	0	43	MQD
Zod_Metabat.707	JAFGPT000000000	73.94	5.09	Bacteria	Eisenbacteria	Novel:ZNC04	Novel:ZNO20	Novel:ZNF038			0.374378	Novel	9.20974	437	6664	2572855	3.47965e+06	63	2488	90.4472	935.3	1	0	0	32	MQD
Zod_Metabat.294	JAFGJU000000000	85.16	1.1	Bacteria	Eisenbacteria	Novel:ZNC04	Novel:ZNO40	Novel:ZNF099			0.431489	Novel	56.1266	241	11613	2047304	2.40407e+06	63.1	1825	90.0063	1009.7	0	0	0	33	MQD
Zod_Metabat.202	JAFGIL000000000	92.13	2.43	Bacteria	Elusimicrobiota	Endomicrobia	Endomicrobiales	Novel:ZNF039			0.635416	Novel	17.8315	77	52674	2228376	2.41873e+06	39.4	1786	94.2327	1175.7	1	1	0	38	MQD
Zod_Metabat.1366	JAFGGC000000000	91.01	1.12	Bacteria	Elusimicrobiota	Endomicrobia	Endomicrobiales	Novel:ZNF101			0.644054	Novel	16.2446	45	95303	2302584	2.53003e+06	51.4	1937	93.8883	1116.1	1	1	0	37	MQD
Zod_Metabat.39	JAFGLF000000000	96.56	5.06	Bacteria	Elusimicrobiota	UBA8919	UBA8919	UBA8919			0.759801	Abundant	22.3171	87	65380	2372302	2.45682e+06	37.7	2121	92.8888	1038.9	1	2	2	40	MQD
Zod_Metabat.219	JAFGIQ000000000	86.84	2.5	Bacteria	FCPU426	Novel:ZNC06	Novel:ZNO21	Novel:ZNF040			0.384557	Novel	10.1192	327	10736	2832131	3.26132e+06	54.1	2434	89.5865	1042.4	0	1	0	36	MQD
Zod_Metabat.684	JAFGPK000000000	92.31	2.2	Bacteria	Fermentibacterota	Fermentibacteria	Fermentibacterales	Fermentibacteraceae	Aegiribacteria		0.907515	Abundant	251.455	117	36469	2678320	2.90144e+06	58.4	2481	93.5635	1010	0	1	0	39	MQD
ZodW_Metabat.82	JAFGYA000000000	85.71	1.2	Bacteria	Fermentibacterota	Fermentibacteria	Fermentibacterales	Fermentibacteraceae	Aegiribacteria		0.907159	Abundant	9.3961	260	13922	2657834	3.10096e+06	58.2	2621	93.2848	946	0	1	0	37	MQD
Zod_Metabat.345	JAFGKQ000000000	74.18	0	Bacteria	Fermentibacterota	Fermentibacteria	Fermentibacterales	Novel:ZNF041			0.620919	Novel	8.55372	337	7680	2307464	3.11063e+06	65	2389	93.5047	903.1	0	1	0	33	MQD
Zod_Metabat.355	JAFGKV000000000	91.16	3.3	Bacteria	Fermentibacterota	Novel:ZNC07	Novel:ZNO22	Novel:ZNF042			0.349659	Novel	20.4748	343	22865	4794814	5.25978e+06	62.2	4111	87.8697	1024.9	0	0	0	46	MQD
Zod_Metabat.1030	JAFGBJ000000000	72.03	6.59	Bacteria	Fibrobacterota	Chitinivibrionia	Chitinivibrionales	Chitinispirillaceae			0.847459	Rare	10.7992	217	11473	1946827	2.7028e+06	57.8	1803	91.3634	986.5	0	0	0	22	MQD
Zod_Metabat.118	JAFGDP000000000	81.25	5.49	Bacteria	Fibrobacterota	Chitinivibrionia	Chitinivibrionales	Chitinispirillaceae			0.838864	Rare	14.3663	156	41783	3953828	4.86625e+06	53.7	3333	90.0557	1068.3	1	0	0	43	MQD
Zod_Metabat.1421	JAFGHA000000000	83.52	5.01	Bacteria	Fibrobacterota	Chitinivibrionia	Chitinivibrionales	Chitinispirillaceae			0.728014	Rare	12.8448	316	27545	5892762	7.05551e+06	50.8	4958	87.8727	1044.4	1	0	0	43	MQD
Zod_Metabat.210	JAFGIN000000000	92.24	4.4	Bacteria	Fibrobacterota	Chitinivibrionia	Chitinivibrionales	Chitinispirillaceae			0.730234	Rare	29.1928	224	61585	6599087	7.15426e+06	41	5133	86.948	1117.8	0	0	0	46	MQD
Zod_Metabat.237	JAFGIW000000000	86.75	2.3	Bacteria	Fibrobacterota	Chitinivibrionia	Chitinivibrionales	Chitinispirillaceae			0.725245	Rare	48.7179	227	34306	5082896	5.85925e+06	52.9	4220	89.1569	1073.9	1	0	0	43	MQD
Zod_Metabat.521	JAFGNB000000000	82.35	3.49	Bacteria	Fibrobacterota	Chitinivibrionia	Chitinivibrionales	Chitinispirillaceae			0.786945	Rare	12.2664	396	14640	4153719	5.04398e+06	53.9	3592	90.4729	1046.2	0	0	0	41	MQD
Zod_Metabat.647	JAFGOU000000000	75.02	0	Bacteria	Fibrobacterota	Chitinivibrionia	Chitinivibrionales	Chitinispirillaceae			0.840987	Rare	10.2684	594	9231	4624650	6.16456e+06	55.5	4182	90.359	999.2	0	0	0	45	MQD
Zod_Metabat.1207	JAFGEB000000000	95.38	9.89	Bacteria	Fibrobacterota	Chitinivibrionia	Chitinivibrionales	Novel:ZNF043			0.650838	Novel	9.93708	669	10717	5793365	6.07398e+06	46.4	4933	86.8005	1019.4	1	0	0	48	MQD
Zod_Metabat.963	JAFGTI000000000	77.52	3.92	Bacteria	Firmicutes	Bacilli	Acholeplasmatales	Acholeplasmataceae	UBA2284		0.956145	Abundant	27.5928	136	14322	1372127	1.77003e+06	32.2	1348	92.3829	940.4	1	0	0	30	MQD
Zod_Metabat.982	JAFGTQ000000000	92	8.04	Bacteria	Firmicutes	Bacilli	Acholeplasmatales	Acholeplasmataceae	UBA2284		0.992014	Abundant	37.4723	77	24259	1170208	1.27197e+06	33.5	1175	93.8695	934.9	0	0	0	24	MQD
ZodW_maxbin.272	JAFGUV000000000	83.5	0.47	Bacteria	Firmicutes	Bacilli	Erysipelotrichales	Erysipelotrichaceae	GWE2-51-13	GWE2-51-13 sp003520745	N/A	Abundant	8.68516	614	3463	1713137	2.05166e+06	51.7	2182	93.7895	736.4	0	0	0	21	MQD
ZodW_Metabat.63	JAFGXW000000000	89.33	1.7	Bacteria	Firmicutes	Bacilli	Izemoplasmatales	Izemoplasmataceae	Izemoplasma_A		0.923611	Abundant	107.102	148	13609	1487830	1.66554e+06	32.5	1528	92.7027	902.7	1	0	1	32	MQD
Zod_Metabat.734	JAFGQH000000000	86.67	0	Bacteria	Firmicutes	Bacilli	Izemoplasmatales	UBA5603	4572-104		0.970156	Abundant	15.0998	79	32028	1412040	1.62921e+06	39.8	1353	93.2923	973.6	0	0	0	25	MQD
Zod_Metabat.782	JAFGQT000000000	85.33	0	Bacteria	Firmicutes	Bacilli	Izemoplasmatales	UBA5603			0.868468	Abundant	30.9133	132	16300	1400563	1.64135e+06	43.5	1373	93.307	951.8	0	0	0	30	MQD
ZodW_maxbin.140	JAFGUE000000000	96	0	Bacteria	Firmicutes	Bacilli	Izemoplasmatales	UBA5603	4572-104		0.966436	Abundant	29.1229	277	29625	2007052	2.09068e+06	39.3	2036	92.6812	913.6	2	0	0	44	MQD
ZodW_Metabat.270	JAFGWP000000000	83.59	0	Bacteria	Firmicutes	Bacilli	Izemoplasmatales	UBA5603			0.868759	Abundant	8.79676	162	10273	1334741	1.59677e+06	43.4	1322	93.1014	940	0	0	0	27	MQD
Zod_maxbin.0317	JAFGAT000000000	74.08	2.82	Bacteria	Firmicutes_A	Clostridia	Lachnospirales	Vallitaleaceae			0.879293	Abundant	24.0737	698	4571	2356043	3.1804e+06	37.9	2576	93.6057	856.1	0	0	0	30	MQD
ZodW_maxbin.062	JAFGTX000000000	92.55	3.19	Bacteria	Firmicutes_A	Clostridia	Peptostreptococcales	Acidaminobacteraceae			0.759833	Rare	78.8931	438	13965	3215692	3.47455e+06	41.8	3145	91.7471	938.1	1	0	1	33	MQD
Zod_maxbin.0011	JAFGAC000000000	92.91	1.06	Bacteria	Firmicutes_A	Clostridia	Peptostreptococcales	DTU036	ML8-F1		0.865113	Rare	366.529	221	53382	2381912	2.56368e+06	33.6	2406	89.4421	885.5	0	0	0	27	MQD
ZodW_Metabat.172	JAFGVN000000000	96.1	5.67	Bacteria	Firmicutes_A	Clostridia	Peptostreptococcales	Novel:ZNF045			0.741469	Novel	18.6139	153	42176	4031709	4.19533e+06	33.8	3816	90.4565	955.7	2	0	0	23	MQD
Zod_Metabat.2	JAFGIJ000000000	83.12	0	Bacteria	Firmicutes_A	Clostridia	Saccharofermentanales	Novel:ZNF044			0.589289	Novel	18.4158	229	15085	2227166	2.67946e+06	40.5	2201	93.5237	946.4	0	0	0	28	MQD
Zod_Metabat.73	JAFGQE000000000	86.64	0	Bacteria	Firmicutes_A	Clostridia	Saccharofermentanales	Novel:ZNF044			0.645403	Novel	11.188	180	19429	2343846	2.70527e+06	48.6	2227	92.413	972.6	0	0	0	35	MQD
ZodW_maxbin.088	JAFGUA000000000	83.22	0	Bacteria	Firmicutes_A	Clostridia	Saccharofermentanales	Novel:ZNF044			0.589217	Novel	43.1858	540	7419	2361424	2.83757e+06	40.7	2539	93.3017	867.8	0	0	0	28	MQD
ZodW_maxbin.207	JAFGUQ000000000	92.83	3.5	Bacteria	Firmicutes_A	Clostridia	Saccharofermentanales	Novel:ZNF044			0.588464	Novel	10.8452	301	18574	2988528	3.21936e+06	37.5	2854	94.1698	986.1	0	0	0	45	MQD
Zod_Metabat.1254	JAFGEU000000000	82.15	7.09	Bacteria	Firmicutes_A	Clostridia	Saccharofermentanales	Saccharofermentanaceae			0.819721	Abundant	11.7845	133	19789	1826570	2.22346e+06	49.1	1724	90.5548	959.4	0	0	0	32	MQD
Zod_Metabat.14	JAFGGR000000000	80.34	2.72	Bacteria	Firmicutes_A	Clostridia	Saccharofermentanales	Saccharofermentanaceae			0.827983	Abundant	9.08632	239	8686	1717103	2.1373e+06	51.9	1704	90.9487	916.5	0	0	0	32	MQD
Zod_Metabat.972	JAFGTM000000000	98.02	1.4	Bacteria	Firmicutes_A	Clostridia	Tissierellales	Dethiosulfatibacteraceae			0.856473	Abundant	27.6938	259	24196	3142109	3.20558e+06	36.9	2953	90.1284	959	1	0	0	27	MQD
ZodW_Metabat.12	JAFGVC000000000	95.69	0.7	Bacteria	Firmicutes_A	Clostridia	Tissierellales	Dethiosulfatibacteraceae			0.855514	Abundant	53.3046	194	21926	2503467	2.61623e+06	36.7	2386	92.11	966.4	0	0	0	17	MQD
Zod_Metabat.1384	JAFGGL000000000	96.47	4.13	Bacteria	Firmicutes_A	Clostridia_A	Christensenellales	CAG-74	Firm-11		0.911621	Abundant	17.8536	78	45787	2354055	2.44019e+06	57.5	2133	90.8073	1002.2	0	0	0	34	MQD
ZodW_maxbin.143	JAFGUF000000000	96.15	3.73	Bacteria	Firmicutes_A	Clostridia_A	Christensenellales	Novel:ZNF046			0.683853	Novel	20.5617	45	160713	2623415	2.72846e+06	41.3	2430	90.1042	972.8	2	0	0	48	MQD
Zod_Metabat.320	JAFGKE000000000	89.97	4.6	Bacteria	Fusobacteriota	Fusobacteriia	Fusobacteriales	Fusobacteriaceae			0.766201	Abundant	31.3757	153	46180	3252504	3.6151e+06	27.3	3103	87.717	919.4	2	0	2	44	MQD
ZodW_maxbin.210	JAFGUR000000000	79.38	0	Bacteria	Fusobacteriota	Fusobacteriia	Fusobacteriales	Fusobacteriaceae			0.768757	Abundant	11.3154	304	11240	2246508	2.83007e+06	27.7	2268	88.0353	872	0	0	0	38	MQD
Zod_Metabat.976	JAFGTO000000000	81.17	0	Bacteria	Gemmatimonadota	Glassbacteria	GWA2-58-10	GWA2-58-10			0.766829	Rare	10.2987	604	7147	3798706	4.67994e+06	60.3	3154	87.3762	1052.4	0	0	0	28	MQD
ZodW_Metabat.199	JAFGWA000000000	93.26	2.25	Bacteria	Goldbacteria	PGYV01	PGYV01	PGYV01	PGYV01		0.983122	Rare	13.3552	124	31321	2589297	2.77643e+06	42.3	2342	90.4532	1000	1	1	1	42	HQD
Zod_Metabat.358	JAFGKW000000000	88.24	1.31	Archaea	Halobacteriota	Methanomicrobia	Methanomicrobiales	Methanomicrobiaceae	Methanolacinia		0.950258	Abundant	45.2705	60	41045	1926770	2.18356e+06	45.6	1990	91.1397	882.4	1	0	0	39	MQD
Zod_Metabat.564	JAFGNT000000000	84.64	0.65	Archaea	Halobacteriota	Methanomicrobia	Methanomicrobiales	Methanomicrobiaceae	LKUD01		0.94355	Abundant	158.21	35	95545	1976704	2.33543e+06	56.8	2107	90.3229	847.4	0	0	0	40	MQD
ZodW_Metabat.227	JAFGWE000000000	97.39	1.31	Archaea	Halobacteriota	Methanomicrobia	Methanomicrobiales	Methanomicrobiaceae	Methanomicrobium		0.913402	Abundant	17.8708	52	72222	2104177	2.16057e+06	40.4	2114	89.9805	895.6	0	0	0	49	MQD
Zod_Metabat.630	JAFGOM000000000	98.04	0.65	Archaea	Halobacteriota	Methanomicrobia	Methanomicrobiales	Methanospirillaceae			0.800944	Rare	30.3178	121	36056	2936193	2.99489e+06	46.5	2798	86.2152	904.7	0	0	0	44	MQD
Zod_Metabat.1106	JAFGCK000000000	96.9	0	Archaea	Halobacteriota	Methanosarcinia	Methanosarcinales	Methanosarcinaceae	Methanolobus		0.934347	Abundant	12.2092	165	16310	1988439	2.05205e+06	47.1	2069	86.59	832.2	0	0	0	38	MQD
Zod_Metabat.632	JAFGOO000000000	80.55	1.68	Archaea	Halobacteriota	Methanosarcinia	Methanosarcinales	Methanosarcinaceae			0.699239	Abundant	90.0752	225	8595	1602817	1.98984e+06	41.4	1659	83.5976	807.7	0	0	0	26	MQD
Zod_Metabat.786	JAFGQV000000000	80.27	0.98	Archaea	Halobacteriota	Methanosarcinia	Methanosarcinales	Methanosarcinaceae			0.731666	Abundant	17.9904	191	11990	1803207	2.24643e+06	44.4	1869	87.3454	842.7	0	0	0	27	MQD
Zod_Metabat.485	JAFGMR000000000	98.53	0.65	Archaea	Halobacteriota	Methanosarcinia	Methanotrichales	Methanotrichaceae			0.746542	Abundant	23.1362	94	38897	2317673	2.35225e+06	56.1	2271	88.1297	899.4	0	0	0	42	MQD
Zod_Metabat.543	JAFGNK000000000	95.42	1.31	Archaea	Halobacteriota	Methanosarcinia	Methanotrichales	Methanotrichaceae	Methanothrix		0.94081	Abundant	99.8744	212	13688	2371651	2.48549e+06	51.2	2465	85.8179	825.7	0	0	0	43	MQD
Zod_Metabat.1428	JAFGHB000000000	91.18	3.76	Archaea	Halobacteriota	Syntropharchaeia	ANME-1	ANME-1	ANME-1-THS		0.844671	Abundant	19.7312	87	38372	2227763	2.44326e+06	49.2	2262	87.9169	865.9	1	0	0	43	MQD
Zod_Metabat.342	JAFGKP000000000	75.18	4.58	Archaea	Halobacteriota	Syntropharchaeia	ANME-1	ANME-1	ANME-1-THS		0.852783	Abundant	68.1527	154	12029	1514744	2.01482e+06	54.6	1646	88.3775	813.3	1	1	0	36	MQD
Zod_Metabat.968	JAFGTL000000000	89.78	1.2	Bacteria	Hydrogenedentota	Hydrogenedentia	Hydrogenedentiales	UBA2224			0.746012	Rare	9.26541	806	9054	6040148	6.72772e+06	66.3	5133	91.0611	1071.5	0	0	0	25	MQD
Zod_Metabat.1151	JAFGDB000000000	88.32	0	Archaea	Iainarchaeota	Iainarchaeia	Iainarchaeales	GCA-2688035			0.734358	Rare	10.4802	106	14039	1068444	1.20974e+06	46.2	1210	91.6279	809.1	1	0	0	34	MQD
Zod_Metabat.1228	JAFGEM000000000	77.26	0	Archaea	Iainarchaeota	Iainarchaeia	Iainarchaeales	GCA-2688035			0.697267	Rare	9.2357	128	8609	952776	1.23321e+06	41.2	1160	92.1434	756.8	1	0	0	36	MQD
Zod_Metabat.1066	JAFGBZ000000000	90.65	0.93	Archaea	Iainarchaeota	Iainarchaeia	Iainarchaeales	Novel:ZNF05			0.642519	Novel	11.121	100	12963	1000661	1.10387e+06	29.7	1135	93.2797	822.4	1	0	0	40	MQD
Zod_Metabat.659	JAFGOX000000000	81.31	0	Archaea	Iainarchaeota	Iainarchaeia	Novel:ZNO04	Novel:ZNF06			0.35472	Novel	10.5164	52	13809	592378	728543	40.1	731	93.5788	758.3	0	2	1	40	MQD
Zod_Metabat.1420	JAFGGZ000000000	84.83	0	Archaea	Iainarchaeota	Iainarchaeia	Novel:ZNO38	Novel:ZNF104			0.338472	Novel	11.5656	56	22101	839123	989182	55.4	991	93.8659	794.8	1	0	1	27	MQD
Zod_Metabat.1031	JAFGBK000000000	94.51	0.55	Bacteria	Krumholzibacteriota	Krumholzibacteria	Novel:ZNO23	Novel:ZNF047			0.470347	Novel	15.9277	144	41304	3450757	3.65121e+06	71.6	2835	92.864	1130.3	1	1	1	39	HQD
Zod_Metabat.1015	JAFGBF000000000	95.54	2.2	Bacteria	Krumholzibacteriota	Krumholzibacteria	SSS58A	SSS58A	QTKG01	QTKG01 sp003369455	N/A	Rare	45.6836	31	122473	2579306	2.69971e+06	49.7	2159	92.3974	1103.8	1	0	0	45	MQD
Zod_Metabat.1142	JAFGCX000000000	97.8	2.2	Bacteria	Krumholzibacteriota	Krumholzibacteria	SSS58A	SSS58A	QTKG01	QTKG01 sp003369535	N/A	Rare	34.1133	38	120218	3113963	3.18401e+06	50.8	2529	92.5547	1139.6	1	0	0	42	MQD
Zod_Metabat.1283	JAFGEZ000000000	98.9	3.3	Bacteria	Krumholzibacteriota	Krumholzibacteria	SSS58A	SSS58A			0.779586	Rare	14.3228	51	90145	2967000	3000000	67.6	2456	92.8736	1122	1	0	0	44	MQD
Zod_Metabat.682	JAFGPI000000000	92.31	1.1	Bacteria	Krumholzibacteriota	Krumholzibacteria	SSS58A	SSS58A			0.809955	Rare	11.1662	244	16155	3021010	3.27268e+06	55.8	2612	90.2687	1044	0	0	0	38	MQD
Zod_Metabat.1132	JAFGCS000000000	79.06	9.89	Bacteria	KSB1	UBA2214	AABM5-25-91	Novel:ZNF048			0.55155	Novel	10.3123	1072	9255	7883242	9.97121e+06	40.4	5943	84.7115	1123.7	0	0	0	33	MQD
Zod_Metabat.1197	JAFGDW000000000	85.65	4.58	Bacteria	KSB1	UBA2214	AABM5-25-91	Novel:ZNF048			0.61202	Novel	17.4117	381	32018	7894986	9.21773e+06	42.4	5971	85.9036	1135.8	0	0	0	42	MQD
Zod_Metabat.436	JAFGMA000000000	96.64	3.4	Bacteria	KSB1	UBA2214	AABM5-25-91	Novel:ZNF048			0.555977	Novel	13.8487	452	24906	7579817	7.84335e+06	46	5452	84.686	1177.4	1	1	0	47	MQD
Zod_Metabat.605	JAFGOE000000000	87.85	2.2	Bacteria	KSB1	UBA2214	AABM5-25-91	Novel:ZNF048			0.601296	Novel	25.7402	134	45194	3611166	4.1106e+06	44.4	2748	89.1121	1171	1	1	0	40	MQD
Zod_Metabat.1209	JAFGEC000000000	77.71	1.28	Bacteria	KSB1	UBA2214	UBA2214	UBA2214			0.702464	Rare	48.4258	713	13540	7225944	9.2986e+06	44	6054	87.6791	1046.5	1	0	0	50	MQD
Zod_Metabat.28	JAFGJN000000000	94.34	2.2	Bacteria	KSB1	UBA2214	UBA2214	UBA2214			0.705618	Rare	10.3781	366	15219	4046472	4.28924e+06	52.4	3400	89.9693	1070.8	0	0	0	40	MQD
Zod_Metabat.930	JAFGSU000000000	77.21	2.2	Bacteria	KSB1	UBA2214	UBA2214	UBA2214			0.781303	Rare	9.78441	551	8716	4055812	5.25296e+06	49.8	3450	86.8277	1020.7	1	0	0	23	MQD
Zod_Metabat.251	JAFGJB000000000	92.12	3.3	Bacteria	KSB1	UBA2214	UBA2214	Zgenome-0027	Zgenome-0027		0.926074	Rare	35.5868	367	18918	4343692	4.71525e+06	50.8	3685	90.3086	1064.5	0	0	0	29	MQD
Zod_Metabat.31	JAFGKD000000000	95.54	1.1	Bacteria	KSB1	UBA2214	UBA2214	Zgenome-0027	Zgenome-0027	Zgenome-0027 sp003854975	N/A	Rare	62.9424	136	75161	5997843	6.27783e+06	46.8	4544	92.1109	1215.8	0	0	0	44	MQD
Zod_Metabat.326	JAFGKJ000000000	87.85	4.4	Bacteria	KSB1	UBA2214	UBA2214	Zgenome-0027	Zgenome-0027	Zgenome-0027 sp003854995	N/A	Rare	206.433	416	10821	3460858	3.93951e+06	52.6	3047	92.0454	1045.5	0	0	0	34	MQD
Zod_Metabat.863	JAFGSB000000000	93.34	2.2	Bacteria	KSB1	UBA2214	UBA2214	Zgenome-0027			0.704371	Rare	20.5924	179	55450	5391025	5.77569e+06	41.8	4214	87.8447	1123.8	0	0	0	45	MQD
Zod_Metabat.481	JAFGMP000000000	94.44	1.1	Bacteria	Latescibacterota	Latescibacteria	Latescibacterales	Latescibacteraceae			0.766957	Rare	15.6715	521	16153	6093097	6.45182e+06	42.7	5061	88.4499	1064.9	1	0	0	43	MQD
Zod_Metabat.1157	JAFGDE000000000	87.61	1.71	Bacteria	Margulisbacteria	WOR-1	O2-12-FULL-45-9	O2-12-FULL-45-9			0.790002	Abundant	15.712	31	95689	1668633	1.90461e+06	53.6	1609	95.4476	989.9	0	0	1	42	MQD
Zod_Metabat.143	JAFGHC000000000	88.89	0.85	Bacteria	Margulisbacteria	WOR-1	O2-12-FULL-45-9	XYB2-FULL-48-7	2-01-FULL-53-15		0.853168	Abundant	37.927	42	47244	1531895	1.72336e+06	58	1479	93.1916	965.2	0	1	0	42	MQD
ZodW_Metabat.180	JAFGVT000000000	76.18	0	Bacteria	Marinisomatota	AB16	AB16	Novel:ZNF050			0.696073	Novel	12.873	207	7208	1351185	1.77367e+06	54.2	1302	92.6362	961.4	1	0	0	24	MQD
Zod_Metabat.977	JAFGTP000000000	90.21	1.1	Bacteria	Marinisomatota	UBA2242	Novel:ZNO24	Novel:ZNF049			0.570468	Novel	25.2055	69	95686	4215448	4.67293e+06	40.8	3338	92.3996	1166.9	0	0	0	44	MQD
ZodW_Metabat.79	JAFGXZ000000000	73.1	2.85	Bacteria	Marinisomatota	UBA2242	UBA2242	UBA2242	B118-G9		0.872919	Abundant	9.1936	364	7155	2242648	3.06792e+06	42.7	2194	93.709	957.9	1	0	0	27	MQD
ZodW_Metabat.255	JAFGWL000000000	96.63	0	Bacteria	McInerneybacteriota	McInerneyibacteria	Novel:ZNO25	Novel:ZNF088			0.318663	Novel	12.0119	71	45428	1879816	1.94538e+06	51	1876	95.9274	961.2	0	0	0	44	MQD
Zod_Metabat.1406	JAFGGT000000000	76.73	1.27	Archaea	Methanobacteriota	Thermococci	Methanofastidiosales	NM3			0.763786	Rare	58.7471	120	14674	1236253	1.61117e+06	48.9	1426	93.0441	806.6	1	0	0	39	MQD
Zod_Metabat.1079	JAFGCC000000000	93.15	0	Archaea	Micrarchaeota	Micrarchaeia	UBA10214	UBA10214			0.664293	Rare	46.1317	25	68288	1246214	1.33786e+06	52.7	1223	92.25	940	1	1	1	44	HQD
Zod_Metabat.667	JAFGPA000000000	85.75	0	Archaea	Micrarchaeota	Micrarchaeia	UBA10214	UBA10214			0.704415	Rare	107.132	39	36011	1047127	1.22114e+06	43.2	1175	93.0119	828.9	1	1	1	33	MQD
Zod_Metabat.797	JAFGQX000000000	89.49	0	Archaea	Micrarchaeota	Micrarchaeia	UBA10214	UBA10214			0.682972	Rare	10.0006	86	12761	845148	944405	39.5	955	94.1736	833.4	0	1	1	31	MQD
Zod_Metabat.807	JAFGRB000000000	85.58	5.56	Bacteria	Myxococcota	B64-G9	B64-G9	B64-G9			0.726341	Rare	18.6819	481	23865	7741669	9.04612e+06	68.2	6252	92.8674	1150	1	0	0	42	MQD
Zod_Metabat.1238	JAFGEP000000000	81.29	5.48	Bacteria	Myxococcota	Bradimonadia	Bradymonadales	Novel:ZNF056			0.564216	Novel	30.3938	167	58267	5703155	7.01581e+06	64.2	4157	89.4264	1226.9	1	1	0	44	MQD
Zod_Metabat.575	JAFGNZ000000000	96.75	5.52	Bacteria	Myxococcota	Myxococcia	Myxococcales	Myxococcaceae	Hyalangium		0.963635	Abundant	20.459	409	35526	9592223	9.91444e+06	69.7	7872	91.0641	1109.6	0	0	0	75	MQD
ZodW_Metabat.263	JAFGWM000000000	86.13	1.77	Bacteria	Myxococcota	Polyangia	HGW-17	HGW-17			0.832174	Rare	15.9488	85	73658	4109015	4.77071e+06	39.4	3327	92.8774	1147.1	0	0	0	45	MQD
Zod_Metabat.1445	JAFGHH000000000	79.57	4.16	Bacteria	Myxococcota	Polyangia	Novel:ZNO26	Novel:ZNF052			0.499849	Novel	11.7942	611	14516	6417104	8.06473e+06	72.8	5359	92.3508	1105.8	0	0	0	39	MQD
Zod_Metabat.76	JAFGQN000000000	94.84	3.87	Bacteria	Myxococcota	Polyangia	Novel:ZNO27	Novel:ZNF053			0.493438	Novel	24.8221	249	51303	8161753	8.60581e+06	50.3	6749	88.1794	1066.4	0	0	0	47	MQD
Zod_Metabat.947	JAFGTB000000000	94.19	3.23	Bacteria	Myxococcota	Polyangia	Novel:ZNO27	Novel:ZNF053			0.491151	Novel	27.2658	216	41988	6049167	6.4223e+06	51.4	5022	91.257	1099.2	0	0	0	41	MQD
ZodW_Metabat.174	JAFGVO000000000	91.24	3.26	Bacteria	Myxococcota	Polyangia	Novel:ZNO27	Novel:ZNF053			0.490458	Novel	9.90558	493	11036	4141693	4.53934e+06	38.3	3640	91.3739	1039.7	0	0	0	39	MQD
ZodW_Metabat.284	JAFGWT000000000	89.08	3.87	Bacteria	Myxococcota	Polyangia	Novel:ZNO27	Novel:ZNF053			0.489257	Novel	10.2717	564	14988	6428606	7.21667e+06	51.5	5483	89.2216	1046.1	0	0	0	44	MQD
ZodW_Metabat.4	JAFGXQ000000000	96.01	3.23	Bacteria	Myxococcota	Polyangia	Novel:ZNO27	Novel:ZNF053			0.491318	Novel	91.3169	252	36989	5908543	6.15409e+06	51.3	4949	91.3614	1090.8	0	0	0	40	MQD
Zod_Metabat.714	JAFGPX000000000	92.04	2.6	Bacteria	Myxococcota	Polyangia	Palsa-1104	Fen-1088	Fen-1118		0.945748	Abundant	69.4534	341	26687	5385096	5.85082e+06	67.7	4570	90.1793	1062.6	1	0	0	39	MQD
Zod_Metabat.169	JAFGIB000000000	90.7	1.94	Bacteria	Myxococcota	Polyangia	Polyangiales	Novel:ZNF051			0.660492	Novel	67.1225	462	19535	6222193	6.86019e+06	54.4	4931	85.3126	1076.5	1	0	0	42	MQD
Zod_Metabat.1029	JAFGBI000000000	92.69	1.15	Bacteria	Myxococcota	Polyangia	Polyangiales	Polyangiaceae			0.819717	Abundant	21.0671	464	33939	8251119	8.90184e+06	68.4	6759	86.324	1053.8	1	0	0	43	MQD
Zod_Metabat.23	JAFGIS000000000	90.22	3.71	Bacteria	Myxococcota	Polyangia	Polyangiales	Polyangiaceae			0.824207	Abundant	12.4493	675	22864	9556717	1.05927e+07	66.3	8279	87.7808	1013.3	1	0	0	62	MQD
Zod_Metabat.937	JAFGSX000000000	82.96	3.87	Bacteria	Myxococcota	UBA727	Novel:ZNO28	Novel:ZNF054			0.540459	Novel	9.79521	613	11879	5603776	6.75479e+06	69	4772	93.4166	1097	1	0	0	41	MQD
Zod_Metabat.425	JAFGLY000000000	84.71	1.29	Bacteria	Myxococcota	UBA796	UBA796	Novel:ZNF055			0.646455	Novel	71.4909	216	28837	3989788	4.70994e+06	71	3440	93.7406	1087.2	1	1	0	43	MQD
ZodW_Metabat.156	JAFGVK000000000	93.64	1.68	Bacteria	Myxococcota	UBA796	UBA796	Novel:ZNF055			0.685045	Novel	34.0041	246	34427	5193187	5.54591e+06	70.8	4077	87.8182	1118.6	0	0	0	47	MQD
Zod_Metabat.1224	JAFGEK000000000	94.19	0.65	Bacteria	Myxococcota	XYA12-FULL-58-9	XYA12-FULL-58-9	XYA12-FULL-58-9			0.746434	Rare	15.9034	227	28063	4172418	4.42979e+06	40.2	3751	89.5271	995.9	0	1	1	41	MQD
Zod_Metabat.1304	JAFGFH000000000	79.91	0.93	Archaea	Nanoarchaeota	Nanoarchaeia	CG07-land	CG07-land	CG07-land		0.809443	Rare	17.2938	26	77901	886719	1.10965e+06	37.3	1082	94.7079	776.1	1	2	1	43	MQD
Zod_Metabat.390	JAFGLG000000000	90.65	0.93	Archaea	Nanoarchaeota	Nanoarchaeia	Woesearchaeales	B72-G16			0.629353	Rare	105.731	17	187687	1483426	1.63643e+06	45.4	1493	90.7141	901.3	0	1	1	46	MQD
Zod_Metabat.1084	JAFGCE000000000	78.04	1.87	Archaea	Nanoarchaeota	Nanoarchaeia	Woesearchaeales	CG08-08-20-14			0.667817	Rare	10.2233	87	14302	927099	1.18798e+06	41.9	1065	94.3236	821.1	1	0	0	35	MQD
Zod_Metabat.161	JAFGHY000000000	72.47	0	Archaea	Nanoarchaeota	Nanoarchaeia	Woesearchaeales	GCA-2685855			0.698413	Rare	9.52307	92	11162	909952	1.25563e+06	43.8	1029	87.7414	775.9	1	0	0	26	MQD
Zod_Metabat.297	JAFGJW000000000	86.92	0.93	Archaea	Nanoarchaeota	Nanoarchaeia	Woesearchaeales	GW2011-AR15			0.761297	Rare	29.4577	20	114087	1531415	1.76187e+06	36.8	1554	93.3946	920.4	1	0	1	31	MQD
Zod_Metabat.833	JAFGRO000000000	86.45	1.87	Archaea	Nanoarchaeota	Nanoarchaeia	Woesearchaeales	GW2011-AR15			0.743968	Rare	25.2604	82	39236	1773445	2.05141e+06	33.6	1838	91.6132	884	0	0	0	31	MQD
Zod_Metabat.908	JAFGSP000000000	74.3	0	Archaea	Nanoarchaeota	Nanoarchaeia	Woesearchaeales	GW2011-AR15	GW2011-AR15		0.816055	Rare	9.27699	204	7823	1364004	1.83581e+06	40.1	1534	92.5653	823.1	0	0	0	22	MQD
Zod_Metabat.712	JAFGPW000000000	87.38	0	Archaea	Nanoarchaeota	Nanoarchaeia	Woesearchaeales	J091			0.629877	Rare	127.009	10	216860	1398368	1.60033e+06	61.8	1347	92.1341	956.5	1	0	0	45	MQD
Zod_Metabat.828	JAFGRM000000000	84.58	0	Archaea	Nanoarchaeota	Nanoarchaeia	Woesearchaeales	J091			0.625754	Rare	12.4823	102	15247	1257203	1.48641e+06	42.7	1192	85.4108	900.8	1	0	0	36	MQD
Zod_Metabat.822	JAFGRH000000000	78.07	0	Archaea	Nanoarchaeota	Nanoarchaeia	Woesearchaeales	Novel:ZNF010			0.66909	Novel	9.34925	82	13323	827365	1.05977e+06	47	1033	94.3524	755.7	0	0	0	32	MQD
Zod_Metabat.157	JAFGHW000000000	72.9	0	Archaea	Nanoarchaeota	Nanoarchaeia	Woesearchaeales	Novel:ZNF07			0.635816	Novel	42.2865	56	19817	873022	1.19756e+06	34.1	1014	91.5163	787.9	0	2	2	40	MQD
Zod_Metabat.396	JAFGLI000000000	75.7	1.87	Archaea	Nanoarchaeota	Nanoarchaeia	Woesearchaeales	Novel:ZNF08			0.692423	Novel	24.3208	23	56580	773797	1.02219e+06	33.1	910	91.1433	775	1	1	1	36	MQD
Zod_Metabat.513	JAFGNA000000000	80.84	0	Archaea	Nanoarchaeota	Nanoarchaeia	Woesearchaeales	Novel:ZNF09			0.701717	Novel	16.5318	24	59260	1109711	1.37273e+06	57.1	1183	91.24	855.9	1	0	0	45	MQD
Zod_Metabat.672	JAFGPE000000000	79.69	1.87	Archaea	Nanoarchaeota	Nanoarchaeia	Woesearchaeales	Novel:ZNF106			0.643945	Novel	10.6746	172	12322	1620839	2.03393e+06	41.6	1831	93.2996	825.9	1	0	1	31	MQD
ZodW_maxbin.125	JAFGUC000000000	84.58	0	Archaea	Nanoarchaeota	Nanoarchaeia	Woesearchaeales	Novel:ZNF107			0.631922	Novel	29.0456	85	411490	1501420	1.77515e+06	30.4	1487	93.0573	939.6	1	1	1	39	MQD
Zod_Metabat.644	JAFGOT000000000	72.66	1.25	Archaea	Nanoarchaeota	Nanoarchaeia	Woesearchaeales	SKGA01	SKGA01		0.833513	Rare	15.2429	40	35651	1016835	1.39944e+06	32.2	1047	91.7231	890.8	2	0	0	28	MQD
Zod_Metabat.1039	JAFGBP000000000	76.64	0.93	Archaea	Nanoarchaeota	Nanoarchaeia	Woesearchaeales	SM23-78			0.799735	Rare	11.354	85	18899	1266225	1.65217e+06	48.7	1309	87.8609	849.9	1	0	0	35	MQD
Zod_Metabat.1155	JAFGDD000000000	77.73	1.87	Archaea	Nanoarchaeota	Nanoarchaeia	Woesearchaeales	SM23-78	SM23-78		0.835939	Rare	36.6399	28	90600	1338846	1.72243e+06	40.5	1422	88.5664	833.9	1	0	0	38	MQD
Zod_Metabat.140	JAFGGS000000000	82.24	0	Archaea	Nanoarchaeota	Nanoarchaeia	Woesearchaeales	SM23-78	SM23-78		0.810669	Rare	36.8725	22	61056	1300433	1.58127e+06	49.7	1293	90.2489	907.7	1	1	0	40	MQD
Zod_Metabat.825	JAFGRK000000000	78.5	0.07	Archaea	Nanoarchaeota	Nanoarchaeia	Woesearchaeales	SM23-78	SM23-78		0.840295	Rare	13.3901	35	52644	1223909	1.55912e+06	44.8	1336	89.2155	817.3	0	0	0	38	MQD
Zod_Metabat.845	JAFGRQ000000000	74.3	1.87	Archaea	Nanoarchaeota	Nanoarchaeia	Woesearchaeales	UBA10107	UBA10107		0.839108	Rare	12.4563	59	14908	771067	1.03778e+06	36.8	955	92.4639	746.6	1	0	0	33	MQD
Zod_Metabat.265	JAFGJH000000000	82.71	0	Archaea	Nanoarchaeota	Nanoarchaeia	Woesearchaeales	UBA11576			0.805288	Rare	16.3864	60	27002	1207989	1.46051e+06	51.1	1208	88.7054	887	1	0	0	38	MQD
ZodW_Metabat.371	JAFGXL000000000	98.18	0.91	Bacteria	Nitrospirota	Thermodesulfovibrionia	Thermodesulfovibrionales	Novel:ZNF057			0.714705	Novel	12.6567	42	92637	1990635	2.02754e+06	43.5	1963	93.2921	946.1	1	0	0	42	MQD
Zod_Metabat.949	JAFGTC000000000	94.48	1.12	Bacteria	OLB16	OLB16	SURF-12	SURF-12			0.77448	Rare	13.7937	316	27003	5958995	6.30715e+06	51.4	4792	88.9187	1105.7	1	0	0	41	MQD
Zod_Metabat.1444	JAFGHG000000000	79.06	1.17	Bacteria	Omnitrophota	Koll11	4484-171	4484-171			0.805362	Rare	9.50608	225	10262	1786960	2.26026e+06	39.8	1850	94.6384	914.1	0	0	0	31	MQD
Zod_Metabat.783	JAFGQU000000000	81	2.15	Bacteria	Omnitrophota	Koll11	4484-171	4484-171			0.794084	Rare	28.0255	24	120448	1812739	2.23795e+06	45.8	1783	91.2161	927.4	1	1	0	45	MQD
Zod_Metabat.1076	JAFGCB000000000	88.11	2.15	Bacteria	Omnitrophota	Koll11	4484-171	B32-G15			0.795658	Rare	18.3908	79	40127	2134372	2.42239e+06	41.1	2020	91.5926	967.8	1	1	0	41	MQD
Zod_Metabat.1253	JAFGET000000000	80.51	2.15	Bacteria	Omnitrophota	Koll11	GIF10	UBA6249			0.780154	Abundant	9.05617	198	8112	1412063	1.7539e+06	44.5	1533	94.0201	866	0	0	0	28	MQD
ZodW_Metabat.114	JAFGUY000000000	86.32	1.68	Bacteria	Omnitrophota	Koll11	GIF10	UBA6249	GCA-002774445		0.89779	Abundant	15.8475	109	12722	1010152	1.17024e+06	41.1	1060	94.748	902.9	0	0	0	33	MQD
Zod_Metabat.234	JAFGIU000000000	92.41	1.08	Bacteria	Omnitrophota	Koll11	Novel:ZNO30	Novel:ZNF059			0.484242	Novel	11.5784	137	25671	2428575	2.62804e+06	55.4	2134	94.827	1079.2	1	0	0	44	MQD
Zod_Metabat.1390	JAFGGP000000000	86.56	1.08	Bacteria	Omnitrophota	Koll11	Novel:ZNO31	Novel:ZNF060			0.503801	Novel	17.3325	57	56984	1917213	2.21489e+06	50.1	1731	91.0213	1008.1	1	1	0	37	MQD
Zod_Metabat.1113	JAFGCM000000000	81.8	1.61	Bacteria	Omnitrophota	Koll11	Novel:ZNO32	Novel:ZNF061			0.483452	Novel	9.39055	122	10115	1007404	1.23155e+06	45.5	1135	94.6018	839.7	0	0	0	32	MQD
Zod_Metabat.1437	JAFGHF000000000	84.35	3.32	Bacteria	Omnitrophota	Koll11	Novel:ZNO32	Novel:ZNF061			0.483314	Novel	11.954	76	40215	1743987	2.06756e+06	44.3	1732	95.1558	958.1	1	1	1	40	MQD
Zod_Metabat.364	JAFGKX000000000	82.08	4.3	Bacteria	Omnitrophota	Koll11	Novel:ZNO32	Novel:ZNF062			0.481485	Novel	9.23109	161	9449	1242218	1.51342e+06	41.6	1286	95.654	924	0	0	0	27	MQD
Zod_Metabat.1316	JAFGFL000000000	81.84	1.08	Bacteria	Omnitrophota	Koll11	UBA10015	Kpj58rc	2-02-FULL-52-10		0.877726	Abundant	14.6712	94	39102	2196924	2.68441e+06	47	2009	91.5343	1001	1	0	0	44	MQD
Zod_Metabat.276	JAFGJL000000000	93.3	2.69	Bacteria	Omnitrophota	Koll11	UBA1560	2-01-FULL-45-10			0.804983	Abundant	12.7453	79	28669	1504170	1.61219e+06	54.9	1460	94.6662	975.3	1	0	0	43	MQD
Zod_Metabat.83	JAFGRN000000000	76.88	1.08	Bacteria	Omnitrophota	Koll11	UBA1560	2-01-FULL-45-10			0.839118	Abundant	12.8873	79	21988	1395464	1.81512e+06	50.5	1302	95.41	1022.6	1	0	1	30	MQD
Zod_Metabat.1290	JAFGFD000000000	80.58	4.66	Bacteria	Omnitrophota	Koll11	UBA1560	Novel:ZNF063			0.638922	Novel	9.74241	162	12634	1604881	1.99166e+06	45.3	1671	92.8188	891.5	0	0	0	32	MQD
Zod_Metabat.422	JAFGLX000000000	80.52	2.69	Bacteria	Omnitrophota	Koll11	UBA1560	RBG-13-46-9			0.778508	Rare	9.33891	189	11600	1732882	2.15211e+06	44.5	1633	93.1003	987.9	1	0	0	36	MQD
Zod_Metabat.301	JAFGJY000000000	81.72	1.08	Bacteria	Omnitrophota	Omnitrophia	Novel:ZNO29	Novel:ZNF058			0.435794	Novel	25.6316	131	17966	1733125	2.12081e+06	45.2	1630	91.7146	975.2	0	0	0	32	MQD
Zod_Metabat.1447	JAFGHI000000000	87.28	0	Bacteria	Omnitrophota	Omnitrophia	Omnitrophales	GWA2-52-8			0.725577	Rare	13.0585	63	66836	2307202	2.64345e+06	46.9	1955	93.1794	1099.7	0	0	0	37	MQD
Zod_Metabat.338	JAFGKM000000000	93.73	0	Bacteria	Omnitrophota	UBA8468	UBA8468	B48-G9			0.753969	Rare	15.5808	94	32890	1950702	2.08119e+06	47.3	1836	92.3581	981.3	1	1	0	45	MQD
ZodW_maxbin.059	JAFGTW000000000	72.19	0.99	Bacteria	Patescibacteria	ABY1	BM507	UBA12465	GCA-002841655		0.921977	Abundant	76.8868	55	28129	800563	1.10897e+06	34.7	781	90.3336	926	1	1	0	44	MQD
ZodW_maxbin.194	JAFGUO000000000	71.03	3.98	Bacteria	Patescibacteria	ABY1	BM507	UBA12465			0.852073	Abundant	13.1876	90	12195	739876	1.04164e+06	33.8	711	90.2413	939.1	1	1	0	36	MQD
Zod_Metabat.1414	JAFGGX000000000	75.25	0	Bacteria	Patescibacteria	ABY1	Buchananbacterales	UBA6539			0.813191	Abundant	13.3825	53	20786	897161	1.19224e+06	38.5	913	87.825	863	1	1	1	42	MQD
Zod_Metabat.236	JAFGIV000000000	70.46	1.49	Bacteria	Patescibacteria	ABY1	SG8-24	SG8-24			0.806542	Abundant	17.5072	28	58444	1099857	1.56097e+06	57.8	1074	88.9247	910.7	0	2	0	43	MQD
Zod_Metabat.442	JAFGMD000000000	71.29	1.98	Bacteria	Patescibacteria	ABY1	XYB2-FULL-38-15	Novel:ZNF064			0.617153	Novel	19.5088	42	34808	945878	1.3268e+06	35.2	969	88.6269	865.1	1	2	0	46	MQD
Zod_Metabat.1179	JAFGDO000000000	78.29	0.86	Bacteria	Patescibacteria	Dojkabacteria	B142	Novel:ZNF065			0.60342	Novel	33.4553	32	110462	1463828	1.86975e+06	36.9	1334	87.2322	957.2	0	1	2	48	MQD
Zod_Metabat.1309	JAFGFJ000000000	77.43	5.17	Bacteria	Patescibacteria	Dojkabacteria	B142	Novel:ZNF065			0.634799	Novel	65.4307	10	559650	971167	1.25425e+06	37.2	925	88.7013	931.3	1	1	1	47	MQD
Zod_Metabat.46	JAFGMG000000000	71.25	1.12	Bacteria	Patescibacteria	Dojkabacteria	B142	Novel:ZNF065			0.656565	Novel	21.6028	15	120433	908235	1.27472e+06	38.9	880	93.1546	961.4	1	1	1	46	MQD
Zod_Metabat.404	JAFGLO000000000	73.82	0	Bacteria	Patescibacteria	Dojkabacteria	SC72	Novel:ZNF066			0.593505	Novel	86.5196	15	84631	849368	1.15059e+06	38.2	809	90.4248	949.4	0	1	1	44	MQD
Zod_Metabat.1102	JAFGCJ000000000	81.74	1.72	Bacteria	Patescibacteria	Dojkabacteria	SC72	Novel:ZNF067			0.58602	Novel	65.1177	7	598548	1056757	1.29283e+06	40.5	982	90.3665	972.5	1	1	1	49	MQD
Zod_Metabat.200	JAFGIK000000000	80.72	1.72	Bacteria	Patescibacteria	Dojkabacteria	SC72	Novel:ZNF067			0.585086	Novel	42.0795	109	31320	1586902	1.96593e+06	34.8	1438	87.4829	965.4	1	1	1	53	MQD
Zod_Metabat.293	JAFGJT000000000	83.66	0	Bacteria	Patescibacteria	Gracilibacteria	UBA1369	Novel:ZNF068			0.629493	Novel	25.8416	20	108028	1127696	1.34795e+06	38.5	1025	92.4268	1016.9	1	1	1	43	MQD
Zod_Metabat.1128	JAFGCR000000000	81.02	0.93	Bacteria	Patescibacteria	Gracilibacteria	UM-FILTER-43-11	UM-FILTER-43-11			0.797628	Rare	69.4414	50	32845	1175011	1.45027e+06	47.9	1095	89.6558	962.1	0	1	1	47	MQD
Zod_Metabat.1133	JAFGCT000000000	81.94	0.62	Bacteria	Patescibacteria	Gracilibacteria	UM-FILTER-43-11	UM-FILTER-43-11			0.77692	Rare	255.036	39	68048	1346587	1.64338e+06	35	1261	87.736	936.9	1	0	1	39	MQD
Zod_Metabat.530	JAFGNE000000000	70.83	0.1	Bacteria	Patescibacteria	Gracilibacteria	UM-FILTER-43-11	UM-FILTER-43-11			0.772379	Rare	9.66074	99	10391	915282	1.29222e+06	50.4	921	93.4043	928.2	0	1	0	37	MQD
Zod_Metabat.950	JAFGTE000000000	75.84	1.12	Bacteria	Patescibacteria	Gracilibacteria	UM-FILTER-43-11	UM-FILTER-43-11			0.770112	Rare	15.4047	34	35727	1013440	1.33629e+06	45.1	975	92.7308	963.9	1	1	0	38	MQD
Zod_Metabat.691	JAFGPN000000000	72.44	0.99	Bacteria	Patescibacteria	Kazan-3B-28	Kazan-3B-28	UBA10110	2-01-FULL-49-10		0.939449	Rare	21.0351	18	56839	670276	925284	47.5	644	88.7232	923.4	0	1	0	42	MQD
Zod_Metabat.670	JAFGPD000000000	77.43	2.59	Bacteria	Patescibacteria	Microgenomatia	GWA2-44-7	UBA8517			0.739063	Abundant	20.8788	57	29459	1114049	1.43878e+06	37.5	1171	89.8983	855.3	0	0	0	37	MQD
Zod_Metabat.464	JAFGMK000000000	75.71	1.72	Bacteria	Patescibacteria	Microgenomatia	UBA1400	Novel:ZNF069			0.623224	Novel	19.2929	31	57242	1193203	1.57602e+06	43.4	1154	90.3389	934.1	0	0	1	41	MQD
Zod_Metabat.1002	JAFGBB000000000	72.7	0	Bacteria	Patescibacteria	Paceibacteria	UBA6257	UBA9933	UM-FILTER-39-64		0.856396	Abundant	24.2865	35	22621	608694	837268	31.3	645	89.4587	844.2	0	1	1	46	MQD
Zod_Metabat.1126	JAFGCQ000000000	76.85	0.86	Bacteria	Patescibacteria	Paceibacteria	UBA9983	Zambryskibacteraceae			0.888166	Abundant	15.684	33	45949	607940	791074	35.6	664	89.8406	822.6	1	0	0	39	MQD
Zod_Metabat.613	JAFGOI000000000	73.98	1.72	Bacteria	Patescibacteria	WWE3	UBA101185	UBA10185			0.797794	Abundant	17.5829	13	170802	872428	1.17928e+06	38.4	839	92.7285	964.2	1	1	0	34	MQD
Zod_Metabat.715	JAFGPY000000000	78.98	4.55	Bacteria	Planctomycetota	FEN-1346	FEN-1346	Novel:ZNF070			0.62459	Novel	20.9805	457	12721	4345568	5.50211e+06	65.3	3721	87.8936	1026.5	0	0	0	40	MQD
Zod_Metabat.1017	JAFGBG000000000	90.73	1.14	Bacteria	Planctomycetota	Phycisphaerae	Sedimentisphaerales	Anaerohalophaeraceae			0.894919	Abundant	81.0567	270	22084	4238465	4.67151e+06	46	3534	87.6203	1050.9	1	0	0	49	MQD
Zod_Metabat.1071	JAFGCA000000000	90.91	0	Bacteria	Planctomycetota	Phycisphaerae	Sedimentisphaerales	Anaerohalophaeraceae	PLanc-01		0.915578	Abundant	11.1815	836	12963	7878841	8.66664e+06	61.6	6591	87.4928	1045.9	0	2	0	52	MQD
Zod_Metabat.1083	JAFGCD000000000	97.73	0	Bacteria	Planctomycetota	Phycisphaerae	Sedimentisphaerales	Anaerohalophaeraceae			0.886803	Abundant	33.7152	157	41993	4161664	4.25833e+06	54.4	3288	89.5306	1133.2	1	0	0	46	MQD
Zod_Metabat.1177	JAFGDN000000000	97.73	0	Bacteria	Planctomycetota	Phycisphaerae	Sedimentisphaerales	Anaerohalophaeraceae	Fen-1362		0.917427	Abundant	22.2514	94	47427	2950782	3.01932e+06	49.3	2608	89.2656	1010	0	0	0	45	MQD
Zod_Metabat.1213	JAFGEF000000000	95.45	1.14	Bacteria	Planctomycetota	Phycisphaerae	Sedimentisphaerales	Anaerohalophaeraceae			0.887378	Abundant	115.468	173	41099	4548764	4.7656e+06	41.2	3821	88.3964	1052.3	1	0	0	50	MQD
Zod_Metabat.1370	JAFGGE000000000	89.77	2.27	Bacteria	Planctomycetota	Phycisphaerae	Sedimentisphaerales	Anaerohalophaeraceae	FEN-1350		0.854171	Abundant	14.6231	294	19530	4110405	4.57882e+06	54.3	3448	90.9953	1084.8	0	0	0	37	MQD
Zod_Metabat.138	JAFGGH000000000	76.96	0	Bacteria	Planctomycetota	Phycisphaerae	Sedimentisphaerales	Anaerohalophaeraceae			0.819723	Abundant	15.9007	103	33067	2179384	2.83184e+06	44.7	1931	88.645	1000.5	0	0	0	30	MQD
Zod_Metabat.1380	JAFGGI000000000	97.73	0	Bacteria	Planctomycetota	Phycisphaerae	Sedimentisphaerales	Anaerohalophaeraceae			0.853676	Abundant	34.5349	64	52163	2454332	2.51134e+06	43.7	2101	90.4144	1056.2	0	0	0	51	MQD
Zod_Metabat.1411	JAFGGV000000000	95.45	9.66	Bacteria	Planctomycetota	Phycisphaerae	Sedimentisphaerales	Anaerohalophaeraceae			0.893098	Abundant	20.5697	188	45541	4693474	4.91721e+06	44.6	3944	87.0092	1035.4	2	0	0	54	MQD
Zod_Metabat.289	JAFGJR000000000	96.59	9.09	Bacteria	Planctomycetota	Phycisphaerae	Sedimentisphaerales	Anaerohalophaeraceae	PLanc-01		0.922034	Abundant	26.0277	340	31377	6611224	6.84463e+06	61.3	5394	88.2216	1081.3	0	0	0	52	MQD
Zod_Metabat.331	JAFGKL000000000	82.75	0	Bacteria	Planctomycetota	Phycisphaerae	Sedimentisphaerales	Anaerohalophaeraceae			0.810129	Abundant	69.9808	179	13606	1833900	2.21619e+06	44.5	1709	90.7185	973.5	0	0	0	32	MQD
Zod_Metabat.388	JAFGLE000000000	88.57	8.52	Bacteria	Planctomycetota	Phycisphaerae	Sedimentisphaerales	Anaerohalophaeraceae	RBG-13-46-10		0.871068	Abundant	12.6269	199	20244	2501228	2.82401e+06	47.7	2312	88.5685	958.2	0	0	0	51	MQD
Zod_Metabat.417	JAFGLV000000000	83.32	1.14	Bacteria	Planctomycetota	Phycisphaerae	Sedimentisphaerales	Anaerohalophaeraceae	PLanc-01		0.92425	Abundant	18.7876	180	49419	5339645	6.4086e+06	61.9	4328	88.2859	1089.2	0	0	0	38	MQD
Zod_Metabat.67	JAFGPC000000000	94.32	1.14	Bacteria	Planctomycetota	Phycisphaerae	Sedimentisphaerales	Anaerohalophaeraceae	FEN-1350		0.856088	Abundant	35.6507	222	37288	5015080	5.31709e+06	49.7	4098	90.5773	1108.5	0	0	0	51	MQD
Zod_Metabat.683	JAFGPJ000000000	75.88	3.41	Bacteria	Planctomycetota	Phycisphaerae	Sedimentisphaerales	Anaerohalophaeraceae			0.893546	Abundant	20.4559	456	10325	3937029	5.18849e+06	48.5	3429	89.5424	1028.1	0	0	0	40	MQD
Zod_Metabat.706	JAFGPS000000000	86.56	5.38	Bacteria	Planctomycetota	Phycisphaerae	Sedimentisphaerales	Anaerohalophaeraceae			0.886677	Abundant	30.4163	217	32676	4356545	5.03298e+06	38.8	3698	89.0586	1049.2	0	0	0	43	MQD
Zod_Metabat.769	JAFGQP000000000	81.77	3.41	Bacteria	Planctomycetota	Phycisphaerae	Sedimentisphaerales	Anaerohalophaeraceae	UBA7708		0.987007	Abundant	25.8244	381	13080	3825677	4.67858e+06	51.1	3207	89.7571	1070.7	1	0	0	34	MQD
Zod_Metabat.827	JAFGRL000000000	97.73	9.03	Bacteria	Planctomycetota	Phycisphaerae	Sedimentisphaerales	Anaerohalophaeraceae	B140-G9		0.891407	Abundant	13.2105	199	20550	2857869	2.92425e+06	44.6	2675	87.2741	932.4	2	0	0	59	MQD
Zod_Metabat.96	JAFGTG000000000	81.68	0	Bacteria	Planctomycetota	Phycisphaerae	Sedimentisphaerales	Anaerohalophaeraceae			0.8888	Abundant	64.4046	634	12526	6317079	7.73394e+06	51.4	5354	88.4579	1043.7	1	0	0	56	MQD
Zod_Metabat.999	JAFGTU000000000	76.48	2.27	Bacteria	Planctomycetota	Phycisphaerae	Sedimentisphaerales	Anaerohalophaeraceae			0.883888	Abundant	10.7062	567	9200	4434503	5.79825e+06	54.9	3895	88.7887	1010.9	0	1	0	39	MQD
Zod_Metabat.1166	JAFGDI000000000	72.5	0.1	Bacteria	Planctomycetota	Phycisphaerae	Sedimentisphaerales	Novel:ZNF071			0.69251	Novel	9.11798	398	7784	2632508	3.63105e+06	44.8	2123	86.726	1075.4	0	1	0	20	MQD
ZodW_maxbin.277	JAFGUW000000000	86.43	0.57	Bacteria	Planctomycetota	Phycisphaerae	Sedimentisphaerales	Novel:ZNF071			0.691192	Novel	8.4703	716	7456	3692144	4.27183e+06	44.9	3047	85.9117	1041	0	0	0	36	MQD
Zod_Metabat.1001	JAFGBA000000000	73.02	0	Bacteria	Planctomycetota	Phycisphaerae	Sedimentisphaerales	SM23-30			0.736882	Rare	21.9405	384	10547	3371326	4.61699e+06	51.2	2961	88.9229	1012.5	0	1	0	37	MQD
Zod_Metabat.1349	JAFGFX000000000	83.86	0.57	Bacteria	Planctomycetota	Phycisphaerae	Sedimentisphaerales	SM23-30			0.767255	Rare	33.1147	406	12239	3901033	4.65184e+06	63.3	2949	85.2233	1127.4	0	0	0	35	MQD
Zod_Metabat.1436	JAFGHE000000000	86.86	0	Bacteria	Planctomycetota	Phycisphaerae	Sedimentisphaerales	SM23-30			0.763433	Rare	11.3636	329	16749	4229061	4.86882e+06	47.9	3337	86.9207	1101.6	1	1	0	47	MQD
Zod_Metabat.35	JAFGKT000000000	84.09	0	Bacteria	Planctomycetota	Phycisphaerae	Sedimentisphaerales	SM23-30			0.750013	Rare	18.74	80	59654	3073187	3.65464e+06	51.1	2439	85.378	1075.8	0	0	0	40	MQD
Zod_Metabat.916	JAFGSR000000000	89.77	0	Bacteria	Planctomycetota	Phycisphaerae	Sedimentisphaerales	SM23-30			0.780756	Rare	16.3119	253	25963	4511089	5.02516e+06	49.2	3493	86.311	1114.7	1	1	1	44	MQD
Zod_Metabat.1221	JAFGEJ000000000	89.57	1.14	Bacteria	Planctomycetota	Phycisphaerae	SM23-33	SM23-33	B1-G9		0.85857	Abundant	42.073	289	12350	2823786	3.1526e+06	59.7	2369	83.7122	997.8	0	0	0	43	MQD
Zod_Metabat.26	JAFGJE000000000	93.99	2.27	Bacteria	Planctomycetota	Phycisphaerae	SM23-33	SM23-33	B1-G9		0.862155	Abundant	21.0651	263	21786	4161089	4.42716e+06	58.5	3432	86.6682	1050.8	1	0	0	43	MQD
Zod_Metabat.846	JAFGRR000000000	83.9	2.27	Bacteria	Planctomycetota	Phycisphaerae	UBA1845	Fen-1342			0.814171	Rare	8.67572	719	6705	4233034	5.04533e+06	63.5	3837	87.4406	964.7	1	1	0	32	MQD
Zod_Metabat.304	JAFGKA000000000	87.81	5.68	Bacteria	Planctomycetota	Phycisphaerae	UBA1845	Novel:ZNF072			0.678444	Novel	51.2786	606	10805	5282483	6.01581e+06	63.8	4496	86.9327	1021.4	1	0	1	37	MQD
Zod_Metabat.429	JAFGLZ000000000	98.86	0.1	Bacteria	Planctomycetota	Phycisphaerae	UBA1845	Novel:ZNF073			0.678268	Novel	14.4224	274	54993	9250279	9.35695e+06	64.4	6920	88.0018	1176.4	0	0	1	-3	MQD
Zod_Metabat.286	JAFGJQ000000000	90.62	5.11	Bacteria	Planctomycetota	Phycisphaerae	UBA1845	UBA1845			0.779516	Rare	10.996	530	16059	5803548	6.40427e+06	65	4797	87.6887	1060.9	0	1	1	51	MQD
Zod_Metabat.718	JAFGQA000000000	95.45	5.68	Bacteria	Planctomycetota	Phycisphaerae	UBA1845	UTPLA1			0.827446	Rare	16.8932	506	18313	6384335	6.68867e+06	62.6	5199	84.3061	1035.3	2	0	0	59	MQD
Zod_Metabat.1355	JAFGFZ000000000	88.96	2.3	Bacteria	Planctomycetota	Planctomycetes	Pirellulales	Ga0077529			0.794581	Abundant	28.8958	528	14230	5553417	6.2426e+06	54.7	4551	89.3688	1090.5	0	0	0	26	MQD
Zod_Metabat.10	JAFGAY000000000	90.74	1.15	Bacteria	Planctomycetota	Planctomycetes	Pirellulales	UBA11386	UBA11386		0.875519	Abundant	19.9523	406	11809	3734388	4.11548e+06	61.6	2975	85.6262	1074.8	0	0	0	36	MQD
Zod_Metabat.1184	JAFGDS000000000	97.7	0	Bacteria	Planctomycetota	Planctomycetes	Pirellulales	UBA11386			0.837187	Abundant	52.2191	153	58178	5430075	5.55791e+06	66.1	4090	85.759	1138.6	0	0	0	54	MQD
Zod_Metabat.1299	JAFGFF000000000	95.4	2.87	Bacteria	Planctomycetota	Planctomycetes	Pirellulales	UBA11386			0.847656	Abundant	12.6883	491	18626	6061764	6.35405e+06	61.9	4845	84.5537	1057.9	0	0	0	72	MQD
Zod_Metabat.223	JAFGIR000000000	87.29	0.1	Bacteria	Planctomycetota	Planctomycetes	Pirellulales	UBA11386	UBA11386		0.890757	Abundant	10.9531	503	12161	4603293	5.27356e+06	60.6	3912	85.6809	1008.2	1	0	0	44	MQD
Zod_Metabat.393	JAFGLH000000000	89.08	1.15	Bacteria	Planctomycetota	Planctomycetes	Pirellulales	UBA11386			0.785314	Abundant	15.6627	269	18863	3623539	4.06774e+06	60.8	3040	87.1462	1038.7	0	0	0	56	MQD
Zod_Metabat.711	JAFGPV000000000	96.55	0	Bacteria	Planctomycetota	Planctomycetes	Pirellulales	UBA11386			0.794237	Abundant	18.015	212	41036	5375127	5.5672e+06	60.4	4108	85.5744	1119.7	0	0	1	60	MQD
Zod_Metabat.813	JAFGRD000000000	93.1	0	Bacteria	Planctomycetota	Planctomycetes	Pirellulales	UBA11386			0.796116	Abundant	20.9618	172	78477	7102429	7.62882e+06	64.6	4806	88.747	1311.5	0	0	0	43	MQD
Zod_Metabat.975	JAFGTN000000000	78.74	3.45	Bacteria	Planctomycetota	Planctomycetes	Pirellulales	UBA11386			0.838575	Abundant	10.393	929	9667	7441541	9.45078e+06	54	6512	86.9202	993.3	0	0	0	44	MQD
Zod_Metabat.1381	JAFGGJ000000000	87.81	0.54	Bacteria	Planctomycetota	SZUA-567	Novel:ZNO43	Novel:ZNF075			0.437006	Novel	14.7516	96	56577	3395508	3.86688e+06	61.8	2803	93.4872	1132.5	1	0	0	38	MQD
Zod_Metabat.533	JAFGNG000000000	75.35	1.17	Bacteria	Planctomycetota	SZUA-567	SZUA-567	Novel:ZNF074			0.593364	Novel	9.71127	297	9153	2327191	3.08851e+06	53.3	2130	89.845	981.6	0	0	0	39	MQD
ZodW_Metabat.298	JAFGWW000000000	74.48	0	Bacteria	Planctomycetota	SZUA-567	SZUA-567	Novel:ZNF074			0.690324	Novel	8.42581	506	8668	3657461	4.91066e+06	54.3	3503	89.5993	935.5	0	0	0	55	MQD
Zod_Metabat.792	JAFGQW000000000	93.75	2.91	Bacteria	Planctomycetota	UBA8108	Novel:ZNO44	Novel:ZNF076			0.460469	Novel	25.7768	405	18051	4891853	5.21798e+06	70.9	3798	88.4737	1139.5	1	0	0	44	MQD
Zod_Metabat.340	JAFGKN000000000	74.73	0	Bacteria	Planctomycetota	UBA8108	UBA8108	UBA8108			0.769404	Rare	14.5263	871	5562	4424978	5.92129e+06	68.6	3582	88.6875	1095.6	0	0	0	24	MQD
Zod_Metabat.384	JAFGLC000000000	86.02	9.14	Bacteria	Planctomycetota	UBA8108	UBA8890	Novel:ZNF077			0.686895	Novel	10.0745	780	13789	8064695	9.37537e+06	69.6	5931	92.6645	1260	0	1	0	39	MQD
ZodW_maxbin.058	JAFGTV000000000	96.8	1.06	Bacteria	Proteobacteria	Alphaproteobacteria	Rhodobacterales	Rhodobacteraceae	Rhodovulum		0.939028	Abundant	84.6908	70	126152	2908307	3.00445e+06	66.2	2858	91.6252	932.4	0	0	0	36	MQD
ZodW_Metabat.191	JAFGVZ000000000	88.79	1.12	Bacteria	Proteobacteria	Alphaproteobacteria	Rhodobacterales	Rhodobacteraceae	Roseibaca		0.97954	Abundant	18.3504	247	12903	2464395	2.77553e+06	61.7	2649	92.9047	864.3	0	0	0	28	MQD
ZodW_Metabat.253	JAFGWK000000000	96.08	0.71	Bacteria	Proteobacteria	Alphaproteobacteria	Rhodobacterales	Rhodobacteraceae	Thioclava		0.995647	Abundant	27.3594	307	13013	2965688	3.08669e+06	59.9	3111	90.9639	867.2	0	0	0	43	MQD
ZodW_Metabat.71	JAFGXY000000000	97.8	1.21	Bacteria	Proteobacteria	Alphaproteobacteria	Rhodobacterales	Rhodobacteraceae	Cypionkella		0.975215	Abundant	12.7132	77	56431	3068624	3.13765e+06	63.7	3076	90.581	903.6	0	0	0	39	MQD
ZodW_Metabat.220	JAFGWD000000000	70.11	5.56	Bacteria	Proteobacteria	Alphaproteobacteria	Rhodospirillales	Rhodospirillaceae	Alpha-05		0.91067	Abundant	8.06813	333	7549	2173154	3.09963e+06	56.6	2248	91.2863	882.5	0	0	0	26	MQD
Zod_Metabat.1412	JAFGGW000000000	74.18	0	Bacteria	Proteobacteria	Alphaproteobacteria	Rs-D84	NBLK01	NBLK01		0.890568	Rare	9.15175	117	6976	693519	934914	39.4	812	91.015	777.3	0	0	0	23	MQD
ZodW_Metabat.18	JAFGVS000000000	91.21	0	Bacteria	Proteobacteria	Alphaproteobacteria	Rs-D84	NBLK01	NBLK01		0.894472	Rare	10.5215	67	17499	852340	934481	39.3	923	89.8712	829.9	1	0	0	31	MQD
ZodW_Metabat.337	JAFGXE000000000	79.02	2.3	Bacteria	Proteobacteria	Alphaproteobacteria	Rs-D84	NBLK01	NBLK01		0.857875	Rare	10.5512	110	7860	760666	962625	37.8	826	90.9947	838	0	0	0	31	MQD
Zod_Metabat.441	JAFGMC000000000	86.01	0	Bacteria	Proteobacteria	Alphaproteobacteria	Rs-D84	Rs-D84	Rs-D84		0.943731	Abundant	50.5451	14	69326	764220	888525	35.1	765	92.1567	920.6	0	0	0	44	MQD
Zod_Metabat.497	JAFGMU000000000	84.92	0	Bacteria	Proteobacteria	Alphaproteobacteria	Rs-D84	Rs-D84	Rs-D84		0.942897	Abundant	29.0783	46	21660	779205	917575	36	809	91.9268	885.4	0	1	0	43	MQD
ZodW_Metabat.347	JAFGXG000000000	88.46	1.1	Bacteria	Proteobacteria	Alphaproteobacteria	Rs-D84	Rs-D84	Rs-D84		0.945808	Abundant	51.9656	12	176852	766725	866748	35.2	775	92.1475	911.6	0	0	0	47	MQD
ZodW_Metabat.30	JAFGWY000000000	90.41	7.25	Bacteria	Proteobacteria	Gammaproteobacteria	Acidithiobacillales	Acidithiobacillaceae	Acidithiobacillus		0.988003	Abundant	13.2024	177	18328	2241664	2.47944e+06	55.3	2330	93.5787	900.3	0	0	0	32	MQD
ZodW_Metabat.308	JAFGXB000000000	91.61	1.5	Bacteria	Proteobacteria	Gammaproteobacteria	Burkholderiales	Burkholderiaceae	Thiomonas		0.983453	Abundant	9.23948	317	12153	2843638	3.10407e+06	64.2	2871	91.5726	907	0	0	0	36	MQD
ZodW_maxbin.084	JAFGTZ000000000	91.62	2.18	Bacteria	Proteobacteria	Gammaproteobacteria	Chromatiales	Chromatiaceae	Marichromatium		0.915229	Abundant	44.4922	527	7799	2750919	3.00253e+06	65.4	2750	91.5888	916.2	0	0	0	35	MQD
ZodW_maxbin.154	JAFGUH000000000	96.83	3.86	Bacteria	Proteobacteria	Gammaproteobacteria	Halothiobacillales	Halothiobacillaceae	Guyparkeria		0.973486	Abundant	22.564	267	23644	2395148	2.47356e+06	65.8	2217	88.1518	952.4	0	0	0	19	MQD
ZodW_maxbin.192	JAFGUN000000000	98.28	0	Bacteria	Proteobacteria	Gammaproteobacteria	Halothiobacillales	Halothiobacillaceae	Halothiobacillus	Halothiobacillus sp002281295	N/A	Abundant	12.259	165	22634	2281448	2.32138e+06	53.6	2197	91.6482	951.7	0	0	0	34	MQD
Zod_Metabat.401	JAFGLM000000000	96.87	0.35	Bacteria	Proteobacteria	Gammaproteobacteria	HTCC5015	HTCC5015			0.718496	Rare	17.9784	58	84335	2669552	2.75581e+06	47.1	2493	91.4024	978.8	0	0	0	43	MQD
ZodW_Metabat.299	JAFGWX000000000	75.79	1.91	Bacteria	Proteobacteria	Gammaproteobacteria	Methylococcales	Methylothermaceae	Methylohalobius	Methylohalobius crimeensis	N/A	Rare	8.48739	380	7755	2617835	3.45406e+06	58.2	2852	92.0263	844.7	0	0	0	33	MQD
ZodW_maxbin.150	JAFGUG000000000	96.38	0	Bacteria	Proteobacteria	Gammaproteobacteria	Thiomicrospirales	Thiomicrospiraceae	Thiomicrorhabdus		0.922588	Abundant	17.8559	108	162652	2933684	3.04387e+06	43.5	2693	89.4652	974.6	0	0	0	41	MQD
ZodW_Metabat.390	JAFGXP000000000	98.17	0.61	Bacteria	Proteobacteria	Gammaproteobacteria	Thiomicrospirales	Thiomicrospiraceae	Thiomicrorhabdus		0.937359	Abundant	18.2138	49	60777	2120385	2.15991e+06	47.8	1972	90.4428	972.5	0	0	0	38	MQD
ZodW_Metabat.9	JAFGYC000000000	74.63	0	Bacteria	Proteobacteria	Gammaproteobacteria	Thiomicrospirales	Thiomicrospiraceae	Hydrogenovibrio		0.994014	Abundant	43.4744	144	16958	1787821	2.39558e+06	44.7	1802	91.5927	908.7	0	0	0	28	MQD
Zod_Metabat.15	JAFGHQ000000000	82.27	1.36	Bacteria	Proteobacteria	Gammaproteobacteria	UBA12402	UBA12402			0.832522	Abundant	50.7948	114	17123	1310027	1.59235e+06	37.9	1218	86.6694	932.2	0	1	0	45	MQD
Zod_Metabat.529	JAFGNC000000000	80.77	4.85	Bacteria	Proteobacteria	Gammaproteobacteria	UBA6522	UBA6522	FEN-1219		0.8689	Abundant	11.9376	619	9026	4553460	5.63756e+06	68.5	4348	90.7278	950.2	1	0	0	35	MQD
ZodW_Metabat.305	JAFGXA000000000	89.53	0.58	Bacteria	Proteobacteria	Gammaproteobacteria	UBA9339	UBA9339			0.78317	Rare	31.493	59	40683	1334380	1.49043e+06	38.1	1280	93.2395	972	0	0	0	45	MQD
Zod_Metabat.1115	JAFGCN000000000	83.18	2.8	Archaea	QMZS01	QMZS01	QMZS01	QMZS01			0.693991	Rare	15.7453	29	60056	1263699	1.51923e+06	46.7	1388	91.9145	836.8	1	1	1	31	MQD
Zod_Metabat.53	JAFGND000000000	95.6	0	Bacteria	RBG-13-66-14	Novel:ZNC10	Novel:ZNO32	Novel:ZNF078			0.396299	Novel	15.8887	109	37911	2991973	3.12968e+06	35.9	2725	94.3552	1036	0	2	1	45	MQD
Zod_maxbin.0504	JAFGAX000000000	71.43	1.1	Bacteria	SM23-31	SM23-31	QNDG01	Novel:ZNF079			0.59752	Novel	13.4691	227	22347	2700592	3.78075e+06	61.4	2273	90.7013	1077.6	0	0	0	32	MQD
Zod_Metabat.1116	JAFGCO000000000	94.51	4.4	Bacteria	SM23-31	SM23-31	QNDG01	Novel:ZNF079			0.608128	Novel	31.848	72	90842	4411322	4.66757e+06	43.6	3425	89.4499	1152.1	0	0	0	48	MQD
Zod_Metabat.1186	JAFGDT000000000	96.64	1.1	Bacteria	SM23-31	SM23-31	QNDG01	Novel:ZNF079			0.609438	Novel	27.8784	140	47009	3536956	3.65993e+06	43	3103	89.9317	1025.1	1	0	0	47	MQD
Zod_Metabat.1270	JAFGEX000000000	84.62	3.3	Bacteria	SM23-31	SM23-31	QNDG01	Novel:ZNF079			0.61246	Novel	11.0713	412	12286	3890793	4.59796e+06	56.4	3336	89.2952	1041.5	1	0	0	33	MQD
Zod_Metabat.1387	JAFGGN000000000	95.6	4.4	Bacteria	SM23-31	SM23-31	QNDG01	Novel:ZNF079			0.600218	Novel	16.3253	141	56034	4994489	5.22436e+06	51.5	3898	90.5173	1159.8	1	0	0	45	MQD
Zod_Metabat.86	JAFGRY000000000	94.44	1.1	Bacteria	SM23-31	SM23-31	QNDG01	Novel:ZNF079			0.624149	Novel	26.9632	52	118982	4399361	4.65837e+06	56.2	3563	91.9349	1135.2	0	0	0	38	MQD
Zod_Metabat.958	JAFGTF000000000	96.37	6.4	Bacteria	Spirochaetota	B62-G9	B62-G9	Novel:ZNF081			0.668651	Novel	21.2322	156	34463	3834888	3.97934e+06	53.6	3462	87.3607	967.7	0	0	0	44	MQD
Zod_Metabat.719	JAFGQB000000000	86.05	4.8	Bacteria	Spirochaetota	GWE2-31-10	GWE2-31-10	GWE2-31-10			0.760908	Abundant	183.507	310	17962	3717311	4.31994e+06	29.8	3428	89.6385	972	1	0	0	26	MQD
Zod_Metabat.1289	JAFGFC000000000	97.75	0	Bacteria	Spirochaetota	Novel:ZNC11	Novel:ZNO33	Novel:ZNF080			0.279486	Novel	13.2063	204	22022	2884471	2.95087e+06	40.9	2591	93.7068	1043.2	1	0	0	39	MQD
ZodW_maxbin.202	JAFGUP000000000	94.89	4.16	Bacteria	Spirochaetota	Spirochaetia	Sphaerochaetales	Sphaerochaetaceae			0.873272	Abundant	12.2948	395	14112	3066969	3.23213e+06	50.3	2976	91.3005	940.9	0	0	0	46	MQD
Zod_Metabat.1463	JAFGHN000000000	78.74	2.87	Bacteria	Spirochaetota	Spirochaetia	Spirochaetales	ARS1246			0.790746	Rare	21.6166	348	9025	2525994	3.20802e+06	55.1	2526	93.7646	937.6	0	0	0	22	MQD
Zod_Metabat.752	JAFGQL000000000	73.5	2.3	Bacteria	Spirochaetota	Spirochaetia	Spirochaetales	Marispirochaetaceae			0.740591	Rare	38.2509	182	26902	2983344	4.05897e+06	51.1	2726	93.6258	1024.6	0	0	0	21	MQD
Zod_Metabat.1170	JAFGDJ000000000	84.92	1.72	Bacteria	Spirochaetota	Spirochaetia	Spirochaetales	Novel:ZNF082			0.651772	Novel	85.0469	260	18934	3256449	3.83473e+06	53.2	3116	94.3327	985.8	2	0	0	32	MQD
Zod_Metabat.156	JAFGHV000000000	80.08	8.05	Bacteria	Spirochaetota	Spirochaetia	Spirochaetales	Novel:ZNF083			0.650689	Novel	12.0812	198	28219	3738850	4.66889e+06	47.4	3323	92.3172	1038.7	0	0	0	35	MQD
ZodW_Metabat.38	JAFGXN000000000	97.7	0	Bacteria	Spirochaetota	Spirochaetia	Spirochaetales	Novel:ZNF084			0.655713	Novel	12.2643	168	27448	3256282	3.33294e+06	37.8	2773	93.4258	1097.1	0	0	0	36	MQD
Zod_Metabat.1342	JAFGFV000000000	89.2	0	Bacteria	Spirochaetota	Spirochaetia	Spirochaetales	Novel:ZNF102			0.700641	Novel	16.9782	640	8232	4253845	4.76888e+06	66.5	4370	92.4819	900.2	0	0	0	28	MQD
Zod_Metabat.745	JAFGQJ000000000	80.27	2.83	Bacteria	Spirochaetota	Spirochaetia	Spirochaetales	Novel:ZNF102			0.707435	Novel	67.1507	426	9965	3288469	4.09676e+06	61.6	3236	93.8877	954.1	1	0	0	19	MQD
Zod_Metabat.1464	JAFGHO000000000	96	3.73	Bacteria	Spirochaetota	Spirochaetia	Spirochaetales	Novel:ZNF103			0.714667	Novel	67.8566	135	59675	5363805	5.5873e+06	48.3	4426	89.4137	1083.6	1	0	0	46	MQD
Zod_Metabat.353	JAFGKU000000000	88.4	4.8	Bacteria	Spirochaetota	Spirochaetia	Spirochaetales	Novel:ZNF103			0.762809	Novel	12.943	243	29527	5111004	5.78168e+06	46.2	4270	91.1654	1091.2	1	0	0	45	MQD
Zod_Metabat.749	JAFGQK000000000	95.6	4.4	Bacteria	Spirochaetota	Spirochaetia	Spirochaetales	Novel:ZNF103			0.713767	Novel	24.3807	408	23092	6753453	7.06428e+06	40.1	5434	88.6931	1102.3	1	0	0	45	MQD
Zod_Metabat.855	JAFGRV000000000	85.39	5.6	Bacteria	Spirochaetota	Spirochaetia	Spirochaetales	Novel:ZNF103			0.726479	Novel	13.0732	665	13594	6798499	7.9617e+06	40	5482	87.6104	1086.5	1	0	0	34	MQD
ZodW_Metabat.242	JAFGWI000000000	92.03	2.4	Bacteria	Spirochaetota	Spirochaetia	Spirochaetales	Novel:ZNF103			0.751875	Novel	19.3588	335	24094	5088767	5.52947e+06	41.2	3978	82.2773	1052.5	0	0	0	40	MQD
Zod_Metabat.1377	JAFGGG000000000	77.6	3.2	Bacteria	Spirochaetota	Spirochaetia	Spirochaetales	RPPD01			0.79284	Rare	137.673	46	102953	3230593	4.16314e+06	42.9	2949	92.197	1010	0	1	0	36	MQD
Zod_Metabat.281	JAFGJO000000000	97.2	0.8	Bacteria	Spirochaetota	Spirochaetia	Spirochaetales	RPPD01	RPPD01		0.869309	Rare	41.0008	69	83640	3485276	3.58567e+06	45.3	3119	89.7012	1002.4	0	0	0	45	MQD
Zod_Metabat.934	JAFGSW000000000	96	4.53	Bacteria	Spirochaetota	Spirochaetia	Spirochaetales	RPPD01			0.827268	Rare	21.8645	102	55726	4056940	4.22598e+06	59.1	3535	86.4139	991.7	0	0	0	40	MQD
Zod_Metabat.700	JAFGPQ000000000	96.77	6.4	Bacteria	Spirochaetota	Spirochaetia	Spirochaetales	Spirochaetaceae_B	SZUA-368		0.962631	Abundant	10.434	368	14534	3932230	4.06348e+06	53.9	3943	93.9133	936.6	0	0	0	39	MQD
ZodW_Metabat.41	JAFGXR000000000	90.32	6.4	Bacteria	Spirochaetota	Spirochaetia	Spirochaetales	Spirochaetaceae_B			0.791161	Abundant	25.1019	134	59100	4727195	5.23383e+06	48.2	4225	93.6952	1048.3	2	0	0	46	MQD
ZodW_Metabat.93	JAFGYD000000000	76.93	0	Bacteria	Spirochaetota	Spirochaetia	Spirochaetales	Spirochaetaceae_B	SZUA-382		0.936606	Abundant	22.3206	284	13965	2847966	3.70202e+06	31	2836	95.0537	954.5	1	0	0	36	MQD
Zod_Metabat.209	JAFGIM000000000	79.85	0.35	Bacteria	Spirochaetota	Spirochaetia	Treponematales	Treponemataceae	Spiro-10		0.897204	Abundant	11.089	165	18208	2163526	2.70949e+06	47.8	2076	95.7906	998.3	0	0	0	34	MQD
ZodW_Metabat.118	JAFGVB000000000	82.11	0	Bacteria	Spirochaetota	Spirochaetia	Treponematales	Treponemataceae	Spiro-10		0.886861	Abundant	9.46056	342	7434	2252584	2.74337e+06	55.2	2227	94.3671	954.5	0	0	0	34	MQD
Zod_Metabat.296	JAFGJV000000000	96.55	0	Bacteria	Spirochaetota	Spirochaetia	Treponematales	UBA12059			0.889191	Abundant	23.4818	59	67623	2866226	2.96864e+06	63.5	2433	92.0533	1084.4	0	0	0	46	MQD
Zod_Metabat.547	JAFGNN000000000	97.7	2.4	Bacteria	Spirochaetota	Spirochaetia	Treponematales	UBA12059			0.764706	Abundant	13.53	94	55082	3376908	3.45641e+06	67.7	2911	91.6763	1063.5	0	0	0	46	MQD
ZodW_maxbin.191	JAFGUM000000000	88.57	2.3	Bacteria	Spirochaetota	Spirochaetia	Treponematales	UBA12059	SZUA-370		0.937132	Abundant	13.7478	605	5899	2553449	2.88297e+06	58.7	2660	94.101	903.3	0	0	0	33	MQD
Zod_Metabat.302	JAFGJZ000000000	91.51	1.12	Bacteria	Spirochaetota	UBA4802	Novel:ZNO34	Novel:ZNF086			0.564554	Novel	14.5462	193	26216	3601690	3.93584e+06	36.8	3417	90.2754	951.5	1	0	0	39	MQD
Zod_Metabat.857	JAFGRW000000000	86.52	1.12	Bacteria	Spirochaetota	UBA4802	Novel:ZNO34	Novel:ZNF087			0.555456	Novel	28.6596	138	54832	3751546	4.33604e+06	38.2	3355	87.4873	978.3	3	0	0	38	MQD
ZodW_Metabat.186	JAFGVW000000000	91.01	5.62	Bacteria	Spirochaetota	UBA4802	Novel:ZNO34	Novel:ZNF087			0.55136	Novel	13.378	214	31047	3988311	4.38228e+06	38	3613	87.746	968.6	3	0	0	36	MQD
Zod_Metabat.1181	JAFGDQ000000000	92.82	4.49	Bacteria	Spirochaetota	UBA4802	UBA4802	Novel:ZNF085			0.661345	Novel	33.8347	116	61856	4420346	4.76228e+06	37.6	3803	86.4895	1005.3	1	0	0	44	MQD
Zod_Metabat.878	JAFGSG000000000	90.95	2.25	Bacteria	Spirochaetota	UBA4802	UBA4802	Novel:ZNF085			0.660835	Novel	268.675	150	40015	3551455	3.90484e+06	38.5	3265	87.1491	948	2	0	0	47	MQD
Zod_Metabat.1046	JAFGBT000000000	88.7	4.49	Bacteria	Spirochaetota	UBA4802	UBA4802	UBA5550	RBG-16-49-21		0.877652	Abundant	168.542	55	143511	4056821	4.57364e+06	53.8	3568	88.9749	1011.6	0	0	0	41	MQD
Zod_Metabat.1135	JAFGCV000000000	79.71	6.74	Bacteria	Spirochaetota	UBA4802	UBA4802	UBA5550			0.803832	Abundant	38.7071	104	64932	3566117	4.47386e+06	57.9	3267	89.3608	975.4	0	0	0	37	MQD
Zod_Metabat.271	JAFGJK000000000	77.53	2.43	Bacteria	Spirochaetota	UBA4802	UBA4802	UBA5550			0.735651	Abundant	13.5458	159	48718	4387639	5.65928e+06	59.3	4085	88.177	947.1	0	0	0	43	MQD
Zod_Metabat.30	JAFGJX000000000	85.33	3.37	Bacteria	Spirochaetota	UBA4802	UBA4802	UBA5550	RBG-16-49-21		0.87493	Abundant	14.894	131	46793	3809730	4.4647e+06	54	3420	88.9254	990.6	0	0	0	39	MQD
Zod_Metabat.1312	JAFGFK000000000	89.43	6.59	Bacteria	Sumerlaeota	Novel:ZNC16	Novel:ZNO42	Novel:ZNF105			0.571354	Novel	12.7637	523	11260	4660019	5.2108e+06	47.8	3898	91.2696	1091.1	1	0	0	37	MQD
Zod_Metabat.292	JAFGJS000000000	96.56	2.43	Bacteria	Sumerlaeota	Novel:ZNC16	Novel:ZNO42	Novel:ZNF105			0.416176	Novel	25.5894	161	40426	4546854	4.70884e+06	56	3557	87.2662	1115.5	0	1	0	50	MQD
Zod_Metabat.321	JAFGKF000000000	93.26	3.93	Bacteria	Sumerlaeota	Sumerlaeia	UBA8349	Novel:ZNF089			0.578376	Novel	14.9817	393	14625	4169219	4.47053e+06	66.1	3595	90.9688	1055	1	0	1	37	MQD
Zod_Metabat.1318	JAFGFN000000000	97.25	0	Bacteria	Sumerlaeota	Sumerlaeia	UBA8349	UBA8349			0.745413	Rare	21.9915	220	30074	4309893	4.43177e+06	63	3419	87.3388	1101	1	1	1	45	HQD
Zod_Metabat.437	JAFGMB000000000	74.25	0	Bacteria	Synergistota	Synergistia	Synergistales	Novel:ZNF091			0.704743	Novel	9.00141	266	10039	2172844	2.92639e+06	47.5	2252	89.3076	861.7	0	0	0	34	MQD
Zod_Metabat.896	JAFGSM000000000	88.65	3.7	Bacteria	SZUA-182	Novel:ZNC12	Novel:ZNO35	Novel:ZNF092			0.380623	Novel	14.4991	272	15665	3163608	3.56865e+06	43.8	2691	87.3981	1027.5	0	1	0	33	MQD
Zod_Metabat.1159	JAFGDG000000000	92.25	8	Archaea	Thermoplasmatota	E2	DHVEG-1	DHVEG-1			0.790224	Abundant	10.7857	161	14939	1618332	1.75429e+06	40.6	1708	92.0042	871.7	0	0	0	41	MQD
Zod_Metabat.1324	JAFGFQ000000000	89.2	0.8	Archaea	Thermoplasmatota	E2	DHVEG-1	DHVEG-1	SM1-50		0.916697	Abundant	25.8568	166	25273	2217355	2.48582e+06	42.3	2272	89.5896	874.3	0	1	0	39	MQD
Zod_Metabat.472	JAFGML000000000	74.86	1.6	Archaea	Thermoplasmatota	E2	DHVEG-1	DHVEG-1			0.871381	Abundant	42.1796	57	38236	1471894	1.9662e+06	49.3	1356	92.0844	999.5	0	0	0	28	MQD
Zod_Metabat.690	JAFGPM000000000	70.36	4.39	Archaea	Thermoplasmatota	E2	DHVEG-1	DHVEG-1	SM1-50		0.929031	Abundant	10.2502	204	8454	1418629	2.01624e+06	45.2	1504	91.0105	858.4	0	0	0	22	MQD
Zod_Metabat.7	JAFGPP000000000	80.4	1.2	Archaea	Thermoplasmatota	E2	DHVEG-1	DHVEG-1			0.730299	Abundant	18.8965	153	15991	1714040	2.13189e+06	34.1	1747	88.9157	872.4	0	0	0	30	MQD
Zod_Metabat.266	JAFGJI000000000	78.81	0	Archaea	Thermoplasmatota	EX4484-6	EX4484-6	EX4484-6			0.748529	Rare	10.7857	313	9269	2380726	3.02084e+06	53.2	2060	92.8538	1073.1	0	0	0	33	MQD
Zod_Metabat.400	JAFGLL000000000	96.8	4	Archaea	Thermoplasmatota	EX4484-6	EX4484-6	EX4484-6			0.746507	Rare	19.488	124	32247	2799415	2.89196e+06	52.3	2176	92.145	1185.4	1	0	0	41	MQD
Zod_Metabat.676	JAFGPG000000000	72.85	0	Archaea	Thermoplasmatota	Thermoplasmata	Methanomassiliicoccales	UBA472			0.884537	Abundant	38.1566	124	16943	1245944	1.71029e+06	61.1	1384	92.0218	828.4	0	0	0	30	MQD
Zod_Metabat.1462	JAFGHM000000000	88.69	1.2	Archaea	Thermoplasmatota	Thermoplasmata	UBA10834	UBA10834	COMBO-56-21		0.850266	Rare	18.5298	125	21408	1829169	2.06243e+06	59.2	1788	91.2837	933.9	0	0	0	28	MQD
Zod_Metabat.1386	JAFGGM000000000	86.53	0.93	Archaea	Thermoproteota	Bathyarchaeia	B26-1	BA1	BIN-L-1		0.972234	Abundant	63.5574	80	21659	1142389	1.32022e+06	42.8	1292	86.8162	767.6	1	0	0	28	MQD
Zod_Metabat.411	JAFGLT000000000	90.65	7.01	Archaea	Thermoproteota	Bathyarchaeia	B26-1	UBA233	SG8-32-3		0.950771	Abundant	46.3851	119	23111	1693721	1.86842e+06	45.2	1871	87.2163	789.5	0	0	0	34	MQD
Zod_Metabat.546	JAFGNM000000000	83.64	6.07	Archaea	Thermoproteota	Bathyarchaeia	B26-1	UBA233	SG8-32-3		0.925552	Abundant	101.467	133	18971	1928651	2.3059e+06	45.9	2119	86.7132	789.2	1	0	0	42	MQD
Zod_Metabat.1465	JAFGHP000000000	86.41	4.85	Archaea	Thermoproteota	Bathyarchaeia	TCS64	TCS64	UBA8941		0.885372	Abundant	34.4507	111	35522	1792688	2.07463e+06	32.9	1947	88.7109	816.8	0	1	1	38	MQD
Zod_Metabat.946	JAFGTA000000000	82.51	2.8	Archaea	Thermoproteota	Bathyarchaeia	TCS64	TCS64	RBG-16-57-9		0.895396	Abundant	11.6468	230	14843	2691853	3.26246e+06	57.5	3037	89.9205	797	0	0	0	44	MQD
Zod_maxbin.0139	JAFGAH000000000	76.1	2.35	Bacteria	Thermotogota	Thermotogae	Petrotogales	Kosmotogaceae	Mesotoga		0.990954	Abundant	57.2931	547	4729	1898949	2.49533e+06	45.5	2097	91.898	832.2	0	0	0	19	MQD
Zod_maxbin.0257_1	JAFGAP000000000	75.71	0.63	Bacteria	Thermotogota	Thermotogae	Petrotogales	Kosmotogaceae	Mesotoga		0.982169	Abundant	29.2472	260	15558	1980000	2.61524e+06	44.7	1987	90.1086	897.9	0	0	0	26	MQD
Zod_Metabat.5	JAFGMW000000000	90.34	1.68	Bacteria	UBA10199	UBA10199	2-02-FULL-44-16	Novel:ZNF093			0.618862	Novel	58.5692	119	26658	1812637	2.00646e+06	63.4	1634	90.9923	1009.4	0	0	0	37	MQD
Zod_Metabat.1399	JAFGGQ000000000	95.6	2.2	Bacteria	UBP14	UBA6098	Novel:ZNO36	Novel:ZNF094			0.492826	Novel	12.1836	180	22807	2854132	2.98549e+06	45.2	2119	92.7914	1249.8	1	0	0	35	MQD
Zod_Metabat.733	JAFGQG000000000	95.6	1.1	Bacteria	UBP14	UBA6098	Novel:ZNO36	Novel:ZNF094			0.493849	Novel	15.042	200	28941	3977482	4.16055e+06	42.8	2962	88.989	1195	0	1	0	42	MQD
ZodW_Metabat.349	JAFGXH000000000	90.7	1.68	Bacteria	UBP6	Novel:ZNC13	Novel:ZNO37	Novel:ZNF095			0.375682	Novel	13.7005	380	12558	3590224	3.95835e+06	28.9	2924	89.9051	1103.9	0	0	0	36	MQD
Zod_Metabat.1143	JAFGCY000000000	88.46	1.28	Bacteria	UBP7_A	4484-113	4484-113	Novel:ZNF090			0.611883	Novel	16.1329	113	49629	3705459	4.18885e+06	62.2	3032	89.6816	1096	1	2	0	44	MQD
Zod_Metabat.1037	JAFGBO000000000	86.66	2.73	Bacteria	Verrucomicrobiota	Kiritimatiellae	Kiritimatiellales	Pontiellaceae	Pontiella		0.882298	Abundant	17.2994	127	53565	4190486	4.83555e+06	54.5	3387	91.8835	1136.8	0	0	0	43	MQD
ZodW_Metabat.175	JAFGVP000000000	92.74	4.08	Bacteria	Verrucomicrobiota	Kiritimatiellae	Kiritimatiellales	Pontiellaceae	Pontiella		0.884124	Abundant	13.1372	183	34977	4279068	4.61405e+06	54.4	3551	91.8208	1106.5	0	0	0	46	MQD
ZodW_Metabat.279	JAFGWS000000000	71.9	4.32	Bacteria	Verrucomicrobiota	Kiritimatiellae	Kiritimatiellales	Pontiellaceae	Pontiella		0.875395	Abundant	30.543	187	19610	2644535	3.67807e+06	53.2	2311	89.1547	1020.2	1	0	0	42	MQD
ZodW_Metabat.316	JAFGXC000000000	80.31	9.46	Bacteria	Verrucomicrobiota	Kiritimatiellae	Kiritimatiellales	Pontiellaceae	Pontiella		0.876585	Abundant	21.7233	330	13251	3401861	4.23591e+06	52.6	3035	89.0822	998.5	0	0	0	38	MQD
Zod_Metabat.16	JAFGHX000000000	93.58	7.24	Bacteria	Verrucomicrobiota	Kiritimatiellae	Novel:ZNO45	Novel:ZNF097			0.507358	Novel	26.6482	487	40074	11135617	1.18996e+07	65.8	7699	88.7501	1283.7	1	0	0	40	MQD
Zod_Metabat.531	JAFGNF000000000	71.91	5.78	Bacteria	Verrucomicrobiota	Kiritimatiellae	SLAD01	Novel:ZNF096			0.650975	Novel	15.7812	341	12965	3324085	4.62256e+06	65.5	2757	89.6539	1080.9	0	0	0	34	MQD
Zod_Metabat.245	JAFGIZ000000000	80.41	1.35	Bacteria	Verrucomicrobiota	Kiritimatiellae	UBA8416	YA12-FULL-48-11			0.688946	Rare	9.14062	321	9525	2379530	2.95925e+06	67.1	2164	93.8995	1032.5	0	0	0	35	MQD
Zod_Metabat.961	JAFGTH000000000	76.79	1.62	Bacteria	Verrucomicrobiota	Kiritimatiellae	UBA8416	YA12-FULL-48-11			0.735511	Rare	8.48289	279	9190	2131810	2.77616e+06	48.3	2060	92.1186	953.3	1	0	0	29	MQD
Zod_Metabat.847	JAFGRS000000000	79.97	1.38	Bacteria	Verrucomicrobiota	Lentisphaeria	UBA1407	Lenti-02			0.747777	Rare	10.8855	973	6556	5800582	7.25345e+06	68.4	4109	87.1863	1230.8	0	0	0	29	MQD
Zod_Metabat.1329	JAFGFR000000000	79.17	0.07	Bacteria	Verrucomicrobiota	Lentisphaeria	Victivallales	GWF2-50-93			0.738412	Rare	10.1842	342	9436	2697119	3.40674e+06	54	2467	88.9299	972.3	1	0	0	38	MQD
ZodW_Metabat.56	JAFGXT000000000	89.5	2.03	Bacteria	Verrucomicrobiota	Lentisphaeria	Victivallales	SZUA-371			0.838864	Rare	10.5624	401	14531	4499774	5.02768e+06	45.9	3911	91.0816	1047.9	1	0	0	50	MQD
Zod_maxbin.0260_1	JAFGAQ000000000	78.72	0.68	Bacteria	Verrucomicrobiota	Verrucomicrobiae	Opitutales	UBA4506			0.76609	Rare	27.5782	443	9830	2832865	3.59866e+06	54.9	2571	91.3859	1006.9	0	0	0	31	MQD
Zod_Metabat.1145	JAFGCZ000000000	73.65	0.23	Bacteria	Verrucomicrobiota	Verrucomicrobiae	Opitutales	Verruco-01			0.792313	Abundant	48.6574	15	341759	2108223	2.86249e+06	49.7	1858	92.2283	1046.5	0	0	0	43	MQD
Zod_Metabat.372	JAFGLA000000000	95.27	0.81	Bacteria	Verrucomicrobiota	Verrucomicrobiae	Opitutales	Verruco-01	Verruco-01		0.94893	Abundant	13.8235	105	33480	2488908	2.61248e+06	57	2094	88.21	1048.5	1	0	0	42	MQD
Zod_Metabat.779	JAFGQR000000000	96.62	4.73	Bacteria	Verrucomicrobiota	Verrucomicrobiae	Pedosphaerales	Palsa-1400			0.798063	Rare	31.6318	200	41496	5285562	5.47046e+06	66.6	3652	89.9673	1302.1	0	0	0	38	MQD
Zod_Metabat.1285	JAFGFA000000000	91.22	0	Bacteria	Verrucomicrobiota_A	Chlamydiia	Parachlamydiales	SM23-39			0.769492	Abundant	17.76	32	77067	1209137	1.32552e+06	38.3	1114	91.7534	995.9	0	0	0	34	MQD
Zod_Metabat.799	JAFGQY000000000	86.49	2.7	Bacteria	Verrucomicrobiota_A	Chlamydiia	Parachlamydiales	SM23-39	O2-12-FULL-27-8		0.868915	Abundant	16.1456	147	15175	1578817	1.82543e+06	29.6	1528	91.5923	946.4	0	1	0	29	MQD
Zod_Metabat.1268	JAFGEW000000000	95.14	5.52	Bacteria	Verrucomicrobiota_A	Novel:ZNC14	Novel:ZNO39	Novel:ZNF098			0.275104	Novel	20.2013	134	55760	4055620	4.26279e+06	65.3	3412	88.8814	1056.5	1	0	0	45	MQD
Zod_Metabat.185	JAFGIG000000000	90.11	0	Bacteria	WOR-3	SDB-A	SDB-A	SDB-A			0.742223	Rare	192.06	142	23798	1978835	2.19602e+06	42.8	1909	95.8449	993.5	1	0	0	36	MQD
Zod_Metabat.631	JAFGON000000000	90.29	0	Bacteria	WOR-3	SDB-A	SDB-A	SDB-A			0.731814	Rare	12.791	106	32167	2148543	2.3796e+06	42.3	2024	94.7174	1005.5	1	0	0	46	MQD
Zod_Metabat.912	JAFGSQ000000000	94.14	3.3	Bacteria	WOR-3	SDB-A	SDB-A	SDB-A			0.736123	Rare	17.0459	76	45564	2234418	2.37351e+06	43.4	2064	95.0386	1028.9	1	0	0	39	MQD
Zod_Metabat.145	JAFGHJ000000000	94.04	0	Bacteria	WOR-3	UBA3072	UBA3072	UBA3072			0.837376	Rare	48.8946	48	103954	2344829	2.49344e+06	38	2119	90.0636	996.6	1	0	1	47	MQD
Zod_Metabat.699	JAFGPO000000000	92	2.25	Bacteria	WOR-3	WOR-3	SM23-42	SM23-42			0.781355	Rare	11.6658	162	22014	2494665	2.71159e+06	49.7	2326	92.1356	988.2	1	0	0	39	MQD
Zod_Metabat.887	JAFGSK000000000	95.51	0	Bacteria	WOR-3	WOR-3	UBA2258	B3-TA06			0.876842	Rare	70.3258	90	51832	3330455	3.48702e+06	49.2	3137	88.9678	944.5	1	1	0	43	MQD
Zod_Metabat.732	JAFGQF000000000	82.6	1.65	Bacteria	WOR-3	WOR-3	UBA2258	UBA2258			0.810284	Rare	17.6435	297	6927	1846171	2.23507e+06	68.3	1831	92.799	935.7	1	0	0	38	MQD
Zod_Metabat.816	JAFGRF000000000	76.86	0	Bacteria	WOR-3	WOR-3	UBA2258	UBA2258	UBA2258		0.950107	Rare	10.4172	397	7704	2637114	3.43106e+06	62.8	2634	87.7571	878.6	1	2	1	42	MQD
Zod_Metabat.57	JAFGNW000000000	93.11	1.1	Bacteria	Zixibacteria	MSB-5A5	GN15	FEB-12			0.842795	Rare	14.5542	285	16214	3294075	3.53783e+06	50.3	2916	90.4544	1021.8	0	0	0	33	MQD
Zod_maxbin.0182_1	JAFGAL000000000	71.36	1.1	Bacteria	Zixibacteria	MSB-5A5	GN15	PGXB01			0.782324	Rare	34.335	33	164573	2745777	3.84778e+06	52.9	2239	91.3491	1120.3	1	0	0	39	MQD
Zod_Metabat.998	JAFGTT000000000	96.64	2.2	Bacteria	Zixibacteria	MSB-5A5	GN15	PGXB01			0.817233	Rare	100.499	38	146970	3383155	3.50078e+06	48.6	2883	90.5511	1062.6	1	0	0	45	MQD
% completeness and % contamination: calculated in CheckM
GTDB classification to the species level: obtained by running the classify_workflow in GTDB-Tk (v1.1.0) {Chaumeil, 2019 #48}.
RED value: Relative evolutionary divergence value calculated for each genome in GTDB-TK. No RED value was obtained when a genome is classified down to the species level.
Family abundance in GTDB: Families were classified according to how abundant they were in Gtdb based on the available number of genomes. Abundant, more than 5 genomes are available in Gtdb for the family; Rare, 5 genomes or less are available in Gtdb for the family; Novel, no genomes were available in Gtdb (these correspond to novel families binned from Zodletone spring).
Median genome coverage: Median contig coverage for each MAG calculated based on the number of reads (125bp) mapped to each contig and the length of each contig as follows: contig coverage= (Number of reads mapped to the contig x 125)/ contig length.
Number of contigs: Number of contigs binned for each genome.
Assembly N50: Calculated using the module Proch-N50-1.3.0 available at (https://metacpan.org/release/Proch-N50).
Assembly size (bp): refers to the size of binned contigs for each genome.
Expected genome size (bp): genome size extrapolated based on the % completeness of the genome.
GC%: Percentage G+C for each genome calculated using an in-house perl script.
Number of genes: Total number of protein coding genes as predicted by Prodigal {Hyatt, 2010 #50}.
Coding %: Percentage of genome that is gene-coding. Calculated as cumulative size of all predicted genes/ genome size x 100.
Average gene length: Average size of all genes (bp).
Number of rRNA genes: Predicted number of rRNA genes as determined using barrnap 0.9 (https://github.com/tseemann/barrnap).
Number of tRNA genes: Predicted number of tRNA genes as determined using tRNAscan-SE {Chan, 2019 #128}.
Quality tier: Genomes were classified as medium-quality draft (MQD), or high-quality draft (HQD) based on the criteria set forth by {Bowers, 2017 #129}.
