# Supplementary material for: Microbial Diversity and Sulfur Cycling in an Early Earth Analogue: From Ancient Novelty to Modern Commonality
Source: mBio. 2022 Mar 8;13(2):e00016-22. doi: 10.1128/mbio.00016-22 (PMC9040765; doi:10.1128/mbio.00016-22)
Supplement: TABLE S2 [file mbio.00016-22-st002.xlsx]

## Sheet: Table S2
Table S2: S-cycling genes predicted in Zodletone genomes. Genes are shown in the table header and actual gene names are shown in the corresponding cells.
Genome accession number	Genome	Phylum	Class	Order	Family	Genus	Species	sat	aprAB	qmoABC	dsrAB	dsrC	dsrKMJOP	asrABC	hdrABCD	phsABC	otr	ttrABC	glpE/sseA/rdlA	hyd/ShyABC	psrABC	Sox system	fccAB	sqr	rDSR	dsrKMJOP	dsrEFH	tusA	soeAB	sorA	tetH	tsdA	doxDA
JAFFZZ000000000	Zod_maxbin_2.173	Dependentiae	Babeliae	Babeliales	Babeliaceae														k87_1967734_2					k87_2165137_4
JAFGAA000000000	Zod_maxbin.0001	Chloroflexota	Anaerolineae	Anaerolineales	Anaerolineaceae										k87_2345360_23 k87_2786916_23 k87_2786916_6 k87_2786916_8 k87_2786916_9 k87_844900_7 k87_844900_8									k87_1145294_34				1
JAFGAB000000000	Zod_maxbin.0003	Acidobacteriota	Aminicenantia	Aminicenantales	RBG-16-66-30	RBG-16-66-30		k87_862924_2							k87_352150_6 k87_352150_9 k87_515084_4 k87_352150_11 k87_352150_3 k87_515084_3 k87_352150_10 k87_352150_4 k87_515084_2			k87_1917912_1 k87_1917912_2													k87_603709_2
JAFGAC000000000	Zod_maxbin.0011	Firmicutes_A	Clostridia	Peptostreptococcales	DTU036	ML8-F1								k87_1071125_58 k87_3344747_53					k87_94412_190 k87_94412_191
JAFGAD000000000	Zod_maxbin.0017_4	Desulfobacterota	Syntrophia	Syntrophales	UBA3084									k87_1458882_6 k87_1458882_7 k87_4535173_6 k87_4629741_3	k87_1041709_2 k87_1458882_1 k87_1458882_2 k87_1458882_4 k87_1458882_5 k87_1560198_2			k87_1560198_1 k87_1822792_3 k87_2040065_4 k87_2040065_5 k87_2077667_5 k87_7187193_1 k87_7187193_2
JAFGAE000000000	Zod_maxbin.0093	Altarchaeota	Altarchaeia	IMC4	QMZM01										k87_1204739_3 k87_208606_54 k87_3911093_1 k87_3911093_2 k87_3911093_3
JAFGAF000000000	Zod_maxbin.0112	Bacteroidota	Bacteroidia	Bacteroidales	Prolixibacteraceae	SKHV01											k87_3446305_14, k87_7962940_1		k87_5468689_8
JAFGAI000000000	Zod_maxbin.0142	Campylobacterota	Campylobacteria	Campylobacterales	Sulfurovaceae			k87_3998462_2											k87_6087255_22		k87_1146189_1 k87_1146189_2 k87_1146189_3 k87_12112_34 k87_12112_35 k87_12112_36			k87_2519378_2 k87_3479429_6								k87_625330_1
JAFGAJ000000000	Zod_maxbin.0146	Acidobacteriota	Aminicenantia	Aminicenantales	Aminicenantaceae										k87_193933_10 k87_2063320_7 k87_2088537_10 k87_2088537_4 k87_2088537_9 k87_314398_11 k87_314398_12 k87_314398_13 k87_314398_8 k87_6256193_7 k87_6256193_8 k87_6256193_9 k87_6720768_1 k87_6720768_13 k87_6720768_2 k87_6720768_3 k87_7250488_3 k87_8004488_2 k87_8004488_4 k87_8004488_5					k87_6256193_1 k87_6256193_2 k87_6256193_3 k87_6256193_4								1
JAFGAK000000000	Zod_maxbin.0163	Bacteroidota	Bacteroidia	Bacteroidales	UBA12170	UBA12170										k87_3463011_13 k87_3463011_14 k87_3954286_4 k87_3463011_13 k87_5015687_8 k87_6576412_7 k87_7680951_1 k87_892153_6 k87_892153_9	k87_892153_5 k87_892153_8		k87_902833_6					k87_3999705_5 k87_935184_8							k87_1049681_14
JAFGAL000000000	Zod_maxbin.0182_1	Zixibacteria	MSB-5A5	GN15	PGXB01			k87_112650_7	k87_112650_5 k87_112650_6	k87_112650_31 k87_112650_32 k87_112650_8	k87_112650_29 k87_112650_30	k87_112650_25	k87_112650_19 k87_112650_20 k87_112650_21 k87_112650_22 k87_112650_26 k87_112650_27 k87_717450_149					k87_5469913_6 k87_6204654_56 k87_717450_260		k87_3519619_48 k87_3519619_49 k87_3519619_50											k87_1646574_51
JAFGAM000000000	Zod_Maxbin.0214	Desulfobacterota	Novel:ZNC02	Novel:ZNO14	Novel:ZNF030										k87_1817751_10,k87_1817751_13 k87_1817751_14 k87_1817751_15 k87_1817751_18 k87_1817751_19 k87_1817751_20 k87_1817751_21, k87_1817751_9			k87_1817751_108 k87_1817751_109,k87_1855905_59 k87_228591_120 k87_266294_18 k87_266294_19 k87_266294_20 k87_2967762_20 k87_2967762_29 k87_2967762_30 k87_3859561_22 k87_7608066_26 k87_778891_24 k87_778891_25 k87_778891_26			k87_1676495_101 k87_1676495_102 k87_1676495_99			k87_7880318_32							k87_1855905_65 k87_2739867_70 k87_6348733_39
JAFGAO000000000	Zod_maxbin.0255	Acidobacteriota	UBA6911	UBA6911	UBA6911	UBA6911		k87_1255951_33	k87_4878058_7 k87_4878058_6	k87_2198013_13 k87_4878058_2 k87_4878058_3	k87_1112326_18 k87_4878058_1	k87_1112326_16	k87_1112326_12 k87_1112326_17 k87_7357328_2 k87_2198013_3 k87_1112326_13 k87_1255951_25 k87_2198013_8 k87_934043_10 k87_1112326_8 k87_1112326_11 k87_1112326_10		k87_4662203_9 k87_4807474_12 k87_4807474_13 k87_5726781_5 k87_4662203_8 k87_4662203_7 k87_5726781_4			k87_5321109_9 k87_581724_12 k87_7357328_11 k87_5321109_10 k87_7357328_12 k87_581724_13	k87_3146799_2	k87_2762065_13 k87_2762065_15 k87_2762065_12 k87_2762065_14								1		k87_99899_4
JAFGAQ000000000	Zod_maxbin.0260_1	Verrucomicrobiota	Verrucomicrobiae	Opitutales	UBA4506			k87_6829675_2																						k87_7140865_1 k87_7140865_10
JAFGAR000000000	Zod_maxbin.0292	Asgardarchaeota	Thorarchaeia	Thorarchaeales	Thorarchaeaceae	MP8T-1									k87_1297798_2 k87_2770437_236 k87_2770437_96 k87_2924225_160 k87_2924225_161 k87_630825_43 k87_630825_44 k87_630825_47 k87_2770437_87 k87_2770437_90 k87_2924225_162 k87_630825_45 k87_2770437_88 k87_2770437_89 k87_2924225_163 k87_630825_46			k87_3350485_74 k87_630825_11 k87_1181577_176 k87_2770437_278 k87_2770437_286		k87_2770437_100 k87_2770437_272 k87_2770437_45 k87_2770437_75 k87_630825_39 k87_2770437_97 k87_2770437_273 k87_2770437_46 k87_2770437_99								1
JAFGAS000000000	Zod_maxbin.0311	Desulfobacterota	Novel:ZNC03	Novel:ZNO16	Novel:ZNF032													k87_1477620_98 k87_8541413_310 k87_8541413_287 k87_8541413_311										1			k87_3759202_1 k87_5391417_37 k87_6250704_3 k87_6638761_5 k87_7837172_73
JAFGAT000000000	Zod_maxbin.0317	Firmicutes_A	Clostridia	Lachnospirales	Vallitaleaceae									k87_3827917_9 k87_3827917_8 k87_3827917_7	k87_3234584_2 k87_6133836_14 k87_967411_1
JAFGAV000000000	Zod_maxbin.0345_1	Acidobacteriota	Aminicenantia	Aminicenantales	UBA4085			k87_4313318_11							k87_3046618_20 k87_3046618_21 k87_3323728_14 k87_3323728_5 k87_963618_5 k87_3323728_4 k87_963618_10 k87_3323728_3 k87_963618_11					k87_3323728_17 k87_3323728_23 k87_3323728_20 k87_3323728_21 k87_3323728_16 k87_3323728_22								1
JAFGAW000000000	Zod_maxbin.0406_1	Actinobacteriota	Thermoleophilia	UBA2241	UBA2241	UBA2241								k87_1155437_24 k87_2754327_8	k87_187581_54 k87_2754327_4 k87_4989863_1 k87_4989863_4 k87_884486_15 k87_884486_16 k87_7221507_1 k87_187581_49 k87_2754327_3					k87_7524729_9 k87_7524729_11 k87_2754327_7 k87_7524729_8 k87_7524729_10								1
JAFGAX000000000	Zod_maxbin.0504	SM23-31	SM23-31	QNDG01	Novel:ZNF079															k87_3435770_12 k87_3435770_11 k87_3435770_9 k87_3435770_10
JAFGAY000000000	Zod_Metabat.10	Planctomycetota	Planctomycetes	Pirellulales	UBA11386	UBA11386		k87_4115816_5											k87_3062610_2	k87_9116979_10 k87_9116979_7 k87_9116979_8 k87_9116979_9				k87_4054856_1				1
JAFGBA000000000	Zod_Metabat.1001	Planctomycetota	Phycisphaerae	Sedimentisphaerales	SM23-30																			k87_1980536_6
JAFGBC000000000	Zod_Metabat.1003	Acidobacteriota	Aminicenantia	Aminicenantales	UBA4085			k87_377942_2											k87_8727053_1					k87_3973463_2
JAFGBD000000000	Zod_Metabat.1005	Bacteroidota	Bacteroidia	Bacteroidales	UBA5072			k87_7236620_16						k87_7200595_26 k87_7200595_27	k87_3251006_7 k87_3251006_8 k87_3251006_9													1
JAFGBF000000000	Zod_Metabat.1015	Krumholzibacteriota	Krumholzibacteria	SSS58A	SSS58A	QTKG01	QTKG01 sp003369455							k87_7932059_61 k87_7932059_62,k87_12784283_88 k87_12784283_89	k87_7422369_64 k87_7422369_65 k87_7422369_67 k87_7932059_25 k87_7932059_26 k87_7932059_56 k87_7932059_58				k87_7932059_74									1
JAFGBG000000000	Zod_Metabat.1017	Planctomycetota	Phycisphaerae	Sedimentisphaerales	Anaerohalophaeraceae														k87_8289162_3	k87_12380475_20 k87_12380475_21 k87_12380475_26 k87_12380475_27
JAFGBH000000000	Zod_Metabat.1020	Desulfobacterota	Syntrophia	Syntrophales	MLS-D									k87_3051433_28 k87_3051433_31,k87_2287886_11 k87_2287886_12	k87_2287886_6 k87_2287886_9 k87_2308387_37				k87_2557478_5					k87_6777084_3				1
JAFGBI000000000	Zod_Metabat.1029	Myxococcota	Polyangia	Polyangiales	Polyangiaceae			k87_13790417_24	k87_1515763_7 k87_1515763_8	k87_1515763_10 k87_1515763_11 k87_1515763_9									k87_3753183_20					k87_7869672_23							k87_5165633_2
JAFGBJ000000000	Zod_Metabat.1030	Fibrobacterota	Chitinivibrionia	Chitinivibrionales	Chitinispirillaceae															k87_3972973_1 k87_3972973_2 k87_3972973_3 k87_3972973_4				k87_10501441_7
JAFGBK000000000	Zod_Metabat.1031	Krumholzibacteriota	Krumholzibacteria	Novel:ZNO23	Novel:ZNF047										k87_2159218_19 k87_2159218_20 k87_2159218_22 k87_277211_6 k87_277211_9		k87_5324089_28											1
JAFGBL000000000	Zod_Metabat.1032	Bacteroidota	Bacteroidia	Bacteroidales	FEN-979												k87_11513045_12	k87_300719_2 k87_300719_3	k87_258994_8		k87_531445_1 k87_531445_2 k87_531445_3,k87_13868064_14 k87_13868064_15 k87_13868064_16								k87_13868064_15 k87_13868064_16
JAFGBM000000000	Zod_Metabat.1034	Actinobacteriota	Actinomycetia	Actinomycetales	Demequinaceae														k87_1310714_133					k87_874782_69				1
JAFGBN000000000	Zod_Metabat.1036	Chloroflexota	Dehalococcoidia	GIF9	AB-539-J10										k87_3404167_36 k87_3404167_37 k87_3404167_40 k87_3404167_47,k87_7201078_14 k87_7201078_15 k87_7201078_9 k87_7978347_6				k87_2877640_18	k87_4761644_5 k87_4761644_6 k87_4761644_7 k87_4761644_8
JAFGBO000000000	Zod_Metabat.1037	Verrucomicrobiota	Kiritimatiellae	Kiritimatiellales	Pontiellaceae	Pontiella													k87_2751559_27					k87_6353698_14				1
JAFGBQ000000000	Zod_Metabat.1040	Actinobacteriota	RBG-13-55-18	Fen-727	Novel:ZNF015									k87_3922000_6 k87_3922000_7	k87_1501748_2 k87_1501748_3 k87_1501748_4													1
JAFGBR000000000	Zod_Metabat.1042	Bacteroidota	Bacteroidia	Bacteroidales	Marinilabiliaceae	Breznakibacter		k87_6946654_5									k87_6075370_54		k87_1360709_4
JAFGBS000000000	Zod_Metabat.1044	Asgardarchaeota	Lokiarchaeia	CR-4	AMARA-1	AMARA-1		k87_5507519_96 k87_6888695_21							k87_14875926_107 k87_14875926_117 k87_14875926_118 k87_14875926_119 k87_14875926_13 k87_14875926_14 k87_14875926_148 k87_14875926_149 k87_14875926_151
JAFGBT000000000	Zod_Metabat.1046	Spirochaetota	UBA4802	UBA4802	UBA5550	RBG-16-49-21								k87_4120112_17 k87_4120112_18	k87_249980_47 k87_249980_48			k87_4120112_183 k87_4120112_184	k87_13285128_37									1	k87_4120112_183 k87_4120112_184			k87_4120112_242
JAFGBU000000000	Zod_Metabat.1050	Desulfobacterota	Desulfovibrionia	Desulfovibrionales	Desulfovibrionaceae			k87_407001_79	k87_407001_80 k87_407001_81	k87_407001_82 k87_407001_83 k87_407001_84	k87_1303384_37 k87_1303384_38	k87_10284692_1	k87_1303384_39 k87_1303384_40 k87_407001_37 k87_407001_38 k87_407001_39		k87_3896235_29 k87_3896235_32 k87_3896235_33 k87_3896235_34			k87_141031_48 k87_141031_49										1	k87_141031_48 k87_141031_49
JAFGBV000000000	Zod_Metabat.1053	Chloroflexota	Anaerolineae	Anaerolineales	UBA6092	UBA6092		k87_11838555_38						k87_1253295_11 k87_1253295_12	k87_1253295_6 k87_1253295_7 k87_1253295_8 k87_1253295_9 k87_2463087_3 k87_2795378_1 k87_2795378_2 k87_4286236_3 k87_4286236_4 k87_4286236_6 k87_4800852_35 k87_4800852_37 k87_4800852_38 k87_732561_1 k87_732561_2 k87_732561_3 k87_732561_4 k87_8789330_1 k87_8789330_23 k87_8789330_25 k87_8789330_30	k87_4800852_21 k87_4800852_22			k87_8445678_22	k87_1213473_17 k87_1213473_18 k87_1213473_19 k87_1213473_20								1	k87_4800852_21 k87_4800852_22		k87_3851969_5		k87_670977_16
JAFGBW000000000	Zod_Metabat.1054	Aureabacteria	Novel:ZNC17	Novel:ZNO08	Novel:ZNF017															k87_4713574_1 k87_4713574_2 k87_4713574_3 k87_4713574_4
JAFGBX000000000	Zod_Metabat.1055	Asgardarchaeota	Lokiarchaeia	Novel:ZNO03	Novel:ZNF04			k87_6735056_13							k87_1010629_5 k87_1010629_6 k87_11390910_1 k87_1169821_14 k87_1169821_15 k87_1169821_16 k87_11743515_10 k87_11743515_11 k87_11743515_12 k87_11787962_1 k87_11787962_2 k87_12285251_2 k87_14038872_27 k87_14042475_6 k87_1835179_8 k87_1840548_27 k87_1840548_28 k87_5219537_5 k87_5790705_1 k87_5790705_2
JAFGBY000000000	Zod_Metabat.1058	Acidobacteriota	B3-B38	Novel:ZNO05	Novel:ZNF012			k87_3891497_2						k87_11276144_1 k87_11276144_2			k87_11074234_5
JAFGCA000000000	Zod_Metabat.1071	Planctomycetota	Phycisphaerae	Sedimentisphaerales	Anaerohalophaeraceae	PLanc-01								k87_6518087_8 k87_6518087_9,k87_13618391_1 k87_13618391_2	k87_3782537_1 k87_9043491_5					k87_6518087_10 k87_6518087_11 k87_6518087_16 k87_6518087_17											k87_2822138_9
JAFGCD000000000	Zod_Metabat.1083	Planctomycetota	Phycisphaerae	Sedimentisphaerales	Anaerohalophaeraceae			k87_9782145_5							k87_14668463_12 k87_14668463_2 k87_14668463_3 k87_14668463_4 k87_6183331_20 k87_6183331_22 k87_6183331_23					k87_6344826_14 k87_6344826_15 k87_6344826_16 k87_6344826_17											k87_9902506_17
JAFGCF000000000	Zod_Metabat.1085	Desulfobacterota	Desulfobacteria	Desulfatiglandales	HGW-15			k87_14809065_4	k87_14809065_5,k87_9667252_1	k87_5982827_3 k87_5982827_4 k87_5982827_5	k87_7174204_5 k87_7174204_6	k87_7174204_3	k87_10906956_18 k87_1098409_7 k87_7174204_3 k87_7174204_4 k87_7174204_5 k87_7174204_6 k87_7174204_7	k87_8775362_7 k87_8775362_8	k87_10509514_7 k87_13651363_3 k87_14079012_1 k87_145859_1 k87_3421476_1 k87_3421476_2 k87_6102074_8 k87_6206353_7 k87_6318159_1 k87_7813608_1 k87_8775362_4 k87_9524402_3 k87_9590260_5		k87_6492107_7	k87_6695354_14 k87_6695354_15,k87_2308976_3 k87_2308976_4		k87_1693744_10 k87_1693744_11 k87_1693744_12 k87_1693744_13								1	k87_2308976_3 k87_2308976_4 k87_6695354_14 k87_6695354_15
JAFGCG000000000	Zod_Metabat.109	Chloroflexota	Anaerolineae	Anaerolineales	EnvOPS12	UBA12294		k87_6035929_42							k87_10177103_13 k87_10177103_14 k87_10177103_5 k87_10177103_6 k87_3145487_26 k87_3145487_27 k87_3145487_29		k87_6754729_2	k87_236983_21 k87_236983_22	k87_7151580_14									1	k87_236983_21 k87_236983_22		k87_9137564_8
JAFGCH000000000	Zod_Metabat.1092	Actinobacteriota	Acidimicrobiia	UBA5794	UBA11373			k87_6593941_1							k87_1035396_4 k87_1035396_5 k87_1291519_8 k87_1291519_9 k87_2835330_24 k87_5245787_19					k87_315650_3 k87_315650_4 k87_315650_5 k87_315650_7				k87_9723951_13				1
JAFGCI000000000	Zod_Metabat.1100	Aenigmatarchaeota	Aenigmatarchaeia	QMZP01	QMZT01																										k87_7473114_224
JAFGCK000000000	Zod_Metabat.1106	Halobacteriota	Methanosarcinia	Methanosarcinales	Methanosarcinaceae	Methanolobus											k87_3032754_69							k87_2055656_15
JAFGCL000000000	Zod_Metabat.1111	Chloroflexota	Dehalococcoidia	UBA2777	RBG-13-53-26										k87_11475184_1 k87_11475184_2 k87_11475184_3 k87_11475184_4			k87_14196233_2 k87_14196233_3										1	k87_14196233_2 k87_14196233_3
JAFGCO000000000	Zod_Metabat.1116	SM23-31	SM23-31	QNDG01	Novel:ZNF079			k87_13799755_75 k87_13799755_77						k87_12372471_25 k87_12372471_26														1			k87_6172388_23, k87_9344779_89
JAFGCP000000000	Zod_Metabat.1117	Desulfobacterota	Novel:ZNC15	Novel:ZNO15	Novel:ZNF031			k87_3857230_5	k87_860624_6						k87_13047466_1 k87_13047466_2 k87_2900695_6 k87_2900695_7 k87_2900695_8			k87_1020412_12 k87_1020412_13	k87_11065205_18									1			k87_5290534_3
JAFGCS000000000	Zod_Metabat.1132	KSB1	UBA2214	AABM5-25-91	Novel:ZNF048			k87_8679597_3						k87_705205_10 k87_705205_9	k87_11368834_1 k87_11368834_2 k87_11368834_3 k87_11368834_4				k87_1541033_10									1			k87_14448924_6
JAFGCU000000000	Zod_Metabat.1134	Chloroflexota	Anaerolineae	Anaerolineales	RBG-16-64-43	FEN-1073		k87_8448544_6											k87_10918178_2	k87_4943362_50 k87_4943362_51 k87_4943362_52 k87_4943362_53											k87_7168154_21
JAFGCV000000000	Zod_Metabat.1135	Spirochaetota	UBA4802	UBA4802	UBA5550			k87_2457466_65						k87_4311971_2 k87_4311971_3	k87_3688223_58 k87_3688223_59		k87_4027657_1	k87_6088847_16 k87_6088847_17	k87_9414886_35									1
JAFGCW000000000	Zod_Metabat.1136	Chloroflexota	Dehalococcoidia	Dehalococcoidales	UBA2162	MGML01									k87_681849_7 k87_681849_8 k87_681849_9			k87_5731252_8 k87_5731252_9,k87_3227799_36 k87_3227799_37,k87_1461457_5 k87_1461457_7	k87_2221118_9									1	k87_1461457_5 k87_1761439_6 k87_3227799_36 k87_3227799_37 k87_5731252_8 k87_5731252_9		k87_8491160_40 k87_8491160_41
JAFGCX000000000	Zod_Metabat.1142	Krumholzibacteriota	Krumholzibacteria	SSS58A	SSS58A	QTKG01	QTKG01 sp003369535							k87_1901972_142 k87_1901972_143	k87_1891148_70 k87_1891148_71 k87_1891148_73
JAFGCY000000000	Zod_Metabat.1143	UBP7_A	4484-113	4484-113	Novel:ZNF090										k87_13793960_3 k87_13793960_5 k87_13793960_9 k87_3742081_8 k87_3742081_9 k87_7045532_12 k87_7045532_13 k87_7045532_15 k87_7045532_19 k87_7347295_6		k87_10395308_24 k87_11175325_14											1			k87_4208017_12 k87_7347295_6 k87_8225280_10 k87_8874332_5
JAFGDA000000000	Zod_Metabat.1146	Actinobacteriota	UBA1414	UBA1414	UBA1414															"k87_6029291_4 k87_6029291_5 k87_6029291_6 k87_6029291_7"
JAFGDB000000000	Zod_Metabat.1151	Iainarchaeota	Iainarchaeia	Iainarchaeales	GCA-2688035															k87_7534290_10 k87_7534290_7 k87_7534290_8 k87_7534290_9
JAFGDC000000000	Zod_Metabat.1153	CSSED10-310	CSSED10-310	Novel:ZNO13	Novel:ZNF029			k87_4462928_2						k87_12773839_3 k87_12773839_4	k87_12388524_5 k87_12388524_6 k87_12676706_3 k87_12676706_4 k87_12676706_5 k87_13502689_10 k87_13502689_4 k87_13502689_6				k87_3688510_5					k87_3688510_6				1
JAFGDE000000000	Zod_Metabat.1157	Margulisbacteria	WOR-1	O2-12-FULL-45-9	O2-12-FULL-45-9															k87_6705863_55 k87_6705863_56 k87_6705863_57 k87_6705863_58
JAFGDF000000000	Zod_Metabat.1158	Desulfobacterota	Desulfobacteria	Desulfatiglandales	HGW-15			k87_2238195_3 k87_645129_11			k87_9166965_11 k87_9166965_10	k87_10364734_6	k87_8766377_3 k87_6422053_1 k87_8766377_5	k87_12631134_26 k87_12631134_27	k87_9346905_8 k87_12631134_19 k87_12631134_23 k87_2071499_2 k87_306009_11 k87_3244585_1 k87_3999756_4 k87_5218314_12 k87_5239330_3 k87_5682686_2 k87_5935574_24 k87_6347208_5 k87_6926973_1 k87_749465_1 k87_8332208_30 k87_8753949_31 k87_8753949_36 k87_9024311_6 k87_9346905_11 k87_9346905_9 k87_2980070_6 k87_4610650_1 k87_5682686_4 k87_8753949_38 k87_9024311_9 k87_2980070_5			k87_10890038_11 k87_10890038_3 k87_4733662_11 k87_4733662_9,k87_6506802_1 k87_6506802_2 k87_6506802_5 k87_6506802_6 k87_7061627_7 k87_786270_6 k87_8061564_22 k87_8407441_2 k87_865343_1 k87_9160270_32 k87_9182681_6 k87_9261645_2 k87_9261645_3	k87_9182681_6									1	k87_10890038_11 k87_10890038_3 k87_6506802_1 k87_6506802_2 k87_6506802_5 k87_6506802_6 k87_9261645_2 k87_9261645_3
JAFGDG000000000	Zod_Metabat.1159	Thermoplasmatota	E2	DHVEG-1	DHVEG-1										k87_11355626_30 k87_11355626_31 k87_11355626_32 k87_1295324_12 k87_1295324_14 k87_1295324_23 k87_1295324_24					k87_2528405_2 k87_2528405_3 k87_2528405_4 k87_6726264_1 k87_6726264_2 k87_6726264_3 k87_6726264_4 k87_686691_2 k87_686691_3 k87_686691_4								1			k87_5696505_27
JAFGDJ000000000	Zod_Metabat.1170	Spirochaetota	Spirochaetia	Spirochaetales	Novel:ZNF082														k87_1583900_12 k87_1583900_13
JAFGDK000000000	Zod_Metabat.1173	Chloroflexota	Anaerolineae	Anaerolineales	UBA11579	UBA11579								k87_1832700_18 k87_1832700_19			k87_13891021_29 k87_13891021_33			k87_9496246_13 k87_9496246_14 k87_9496246_15 k87_9496246_16								1			k87_9989322_50
JAFGDL000000000	Zod_Metabat.1174	Chloroflexota	Anaerolineae	Anaerolineales	Anaerolineaceae														k87_1656141_8
JAFGDM000000000	Zod_Metabat.1176	Desulfobacterota	Desulfobacteria	Desulfatiglandales	HGW-15			k87_2890029_1	k87_2890029_2 k87_2890029_3	k87_2890029_5 k87_2890029_6 k87_2890029_7	k87_7845113_24 k87_7845113_25	k87_7845113_27	k87_1113108_18 k87_160566_17 k87_160566_19 k87_7845113_26	k87_4189809_6 k87_4189809_7,k87_11938827_2 k87_11938827_3	k87_11938827_6 k87_1345435_24 k87_1345435_33 k87_1784610_31 k87_1784610_32 k87_1784610_8 k87_2852882_11 k87_4189809_15 k87_4189809_16 k87_4189809_3 k87_4189809_9 k87_4926037_9 k87_7630795_11 k87_9476148_6 k87_9476148_7			k87_1345435_12 k87_1345435_13,k87_4340771_3 k87_4340771_4										1	k87_1345435_12 k87_1345435_13 k87_4340771_3 k87_4340771_4
JAFGDN000000000	Zod_Metabat.1177	Planctomycetota	Phycisphaerae	Sedimentisphaerales	Anaerohalophaeraceae	Fen-1362								k87_2883454_27 k87_2883454_28						k87_9046719_6 k87_9046719_7 k87_9046719_8 k87_9046719_9
JAFGDO000000000	Zod_Metabat.1179	Patescibacteria	Dojkabacteria	B142	Novel:ZNF065														k87_605128_9
JAFGDP000000000	Zod_Metabat.118	Fibrobacterota	Chitinivibrionia	Chitinivibrionales	Chitinispirillaceae									k87_4035493_20 k87_4035493_21 k87_7987549_26 k87_7987549_27	k87_4035493_11 k87_4035493_12 k87_4035493_17 k87_4035493_4 k87_4035493_6				k87_4148440_15									1
JAFGDQ000000000	Zod_Metabat.1181	Spirochaetota	UBA4802	UBA4802	Novel:ZNF085										k87_2116886_29 k87_2116886_30 k87_2116886_32 k87_5078901_45 k87_5078901_46 k87_5078901_47				k87_3291047_35 k87_6879765_69												k87_12580800_5
JAFGDR000000000	Zod_Metabat.1183	Cloacimonadota	Cloacimonadia	JGIOTU-2	JGIOTU-2			k87_4658104_6						k87_5506496_156 k87_5506496_157	k87_7444862_100 k87_7444862_98 k87_7444862_99				k87_5229582_18
JAFGDS000000000	Zod_Metabat.1184	Planctomycetota	Planctomycetes	Pirellulales	UBA11386			k87_11722228_26							k87_13683531_7 k87_13683531_8				k87_7792290_19
JAFGDT000000000	Zod_Metabat.1186	SM23-31	SM23-31	QNDG01	Novel:ZNF079										k87_3597227_100 k87_3597227_101 k87_3597227_117 k87_3597227_118 k87_3597227_119					k87_6623016_56 k87_6623016_57 k87_6623016_59 k87_6623016_61 k87_6623016_62								1
JAFGDU000000000	Zod_Metabat.1188	Actinobacteriota	RBG-13-55-18	RBG-13-55-18	RBG-13-55-18	SURF-21								k87_6271933_4 k87_6271933_5	k87_10716899_1 k87_10716899_2 k87_10716899_3													1
JAFGDV000000000	Zod_Metabat.1191	Altarchaeota	Altarchaeia	IMC4	QMZM01										k87_105853_34 k87_105853_37 k87_105853_38				k87_11118708_8
JAFGDW000000000	Zod_Metabat.1197	KSB1	UBA2214	AABM5-25-91	Novel:ZNF048			k87_8257754_6								k87_7106611_14 k87_7106611_15 k87_7106611_16		k87_1389539_5 k87_1389539_6	k87_2819559_10									1	k87_7106611_14 k87_7106611_16		k87_11513815_2
JAFGDX000000000	Zod_Metabat.1198	Bacteroidota	Bacteroidia	Bacteroidales	Prolixibacteraceae												k87_2435409_9	k87_3433539_10 k87_3433539_11,k87_878980_4 k87_878980_5	k87_13173605_26					k87_383680_5					k87_3433539_10 k87_3433539_11
JAFGDY000000000	Zod_Metabat.120	Chloroflexota	Anaerolineae	4572-78	J111										k87_1447824_1 k87_1447824_2 k87_3491648_6 k87_3491648_7 k87_3491648_9 k87_3527068_32 k87_3527068_37				k87_2256785_2												k87_10085411_18		k87_838675_4
JAFGDZ000000000	Zod_Metabat.1203	Bacteroidota	Bacteroidia	Bacteroidales	BBW3	UBA5206									k87_9433854_31 k87_9433854_32 k87_9433854_33	k87_5041477_17 k87_6533016_15	k87_10282475_45		k87_10282475_43									1
JAFGEA000000000	Zod_Metabat.1205	Chloroflexota	Anaerolineae	B4-G1	SLSP01	SLSP01		k87_765939_55											k87_14318813_3												k87_14232297_5		k87_3577901_6
JAFGEB000000000	Zod_Metabat.1207	Fibrobacterota	Chitinivibrionia	Chitinivibrionales	Novel:ZNF043														k87_3988761_1
JAFGEC000000000	Zod_Metabat.1209	KSB1	UBA2214	UBA2214	UBA2214			k87_3453514_17						k87_1543742_10 k87_1543742_11										k87_3453514_42									k87_7534629_9
JAFGED000000000	Zod_Metabat.1210	Chloroflexota	Anaerolineae	B4-G1	B4-G1										k87_3279266_1 k87_3279266_11 k87_3279266_12 k87_3279266_5 k87_3279266_9 k87_3822500_2 k87_3969158_2 k87_3969158_3 k87_4777011_1 k87_6432917_1 k87_6432917_2 k87_6432917_5 k87_6695006_5 k87_679653_8													1			k87_1886444_9 k87_2261748_5
JAFGEE000000000	Zod_Metabat.1212	Delongbacteria	UBA4055	UBA4055	UBA4055												k87_1384520_5		k87_14936801_13
JAFGEF000000000	Zod_Metabat.1213	Planctomycetota	Phycisphaerae	Sedimentisphaerales	Anaerohalophaeraceae									k87_3777534_25 k87_3777534_26						k87_7074800_10 k87_7074800_11 k87_7074800_12 k87_7074800_9								1
JAFGEG000000000	Zod_Metabat.1216	Chloroflexota	Anaerolineae	SBR1031	A4b			k87_5785735_3										k87_14181462_3 k87_343630_2 k87_3887689_3	k87_3068363_4												k87_5553997_10
JAFGEI000000000	Zod_Metabat.1220	Chloroflexota	Anaerolineae	B4-G1	Novel:ZNF024			k87_57361_14						k87_6178128_37 k87_6178128_38	k87_209857_8 k87_3060929_21 k87_3060929_24 k87_5645241_2 k87_5645241_3 k87_5645241_4 k87_6178128_25 k87_6178128_26 k87_6178128_27 k87_6178128_28 k87_6178128_34 k87_6178128_35 k87_6435125_19 k87_8228435_49 k87_8228435_50 k87_8228435_52 k87_8228435_54 k87_8228435_55 k87_8228435_57 k87_8228435_59 k87_8228435_64 k87_8228435_66					k87_84986_4 k87_84986_5 k87_84986_6 k87_84986_7								1			k87_8037392_7
JAFGEK000000000	Zod_Metabat.1224	Myxococcota	XYA12-FULL-58-9	XYA12-FULL-58-9	XYA12-FULL-58-9			k87_13066954_4						k87_1864262_12 k87_1864262_13	k87_1864262_7 k87_1864262_8 k87_1864262_9													1
JAFGEL000000000	Zod_Metabat.1226	Desulfobacterota	Desulfuromonadia	Desulfuromonadales	Geopsychrobacteraceae	BM522								k87_10742992_1 k87_10742992_3			k87_1341424_41 k87_9406467_4 k87_9406467_5		k87_13604194_63	k87_6833311_20 k87_6833311_21 k87_6833311_22 k87_6833311_23			k87_2493873_10					1
JAFGEN000000000	Zod_Metabat.1233	Acidobacteriota	Aminicenantia	Aminicenantales	UBA4085			k87_7128708_1						k87_522718_10 k87_522718_11
JAFGEO000000000	Zod_Metabat.1236	Bacteroidota	Bacteroidia	Bacteroidales	UBA10428	UBA10428		k87_11235653_17	k87_3158494_32 k87_3158494_33	k87_3158494_34 k87_3158494_35 k87_3158494_36					k87_1147557_37 k87_1147557_38 k87_1147557_39									k87_1147557_15				1
JAFGEP000000000	Zod_Metabat.1238	Myxococcota	Bradimonadia	Bradymonadales	Novel:ZNF056									k87_6943728_7 k87_6943728_8	k87_6943728_11 k87_6943728_12 k87_6943728_13			k87_12754230_10 k87_12754230_11	k87_5920560_28										k87_12754230_10 k87_12754230_11
JAFGEQ000000000	Zod_Metabat.1246	CSSED10-310	CSSED10-310	CSSED10-310	CSSED10-310			k87_13173797_105 k87_13173797_108
JAFGER000000000	Zod_Metabat.1248	Bacteroidota	Chlorobia	Chlorobiales	Chlorobiaceae	Chlorobaculum					k87_8127530_3 k87_8127530_4	k87_8127530_5	k87_8127530_6 k87_8171936_3 k87_8171936_5 k87_8185568_58	k87_3981817_6 k87_3981817_7	k87_3981817_10 k87_3981817_11		k87_3056993_16		k87_8127530_7	k87_8194176_16 k87_8194176_17 k87_8194176_18 k87_8194176_19		k87_11690606_9,k87_11690606_10 k87_11690606_12 k87_11690606_13 k87_11690606_14 k87_11690606_15	k87_11690606_16, k87_8127530_23 k87_8127530_24	k87_13209590_11, k87_11690606_7
JAFGES000000000	Zod_Metabat.1250	Desulfobacterota	Desulfobacteria	Desulfobacterales	BuS5										k87_7478553_34 k87_7478553_36 k87_7478553_37			k87_12404985_12 k87_12404985_13	k87_5583189_18									1	k87_12404985_12 k87_12404985_13		k87_14121734_133
JAFGEU000000000	Zod_Metabat.1254	Firmicutes_A	Clostridia	Saccharofermentanales	Saccharofermentanaceae														k87_11783218_11
JAFGEV000000000	Zod_Metabat.1255	Bacteroidota	Bacteroidia	Bacteroidales	Prolixibacteraceae	SKHV01											k87_5492306_4							k87_1784947_25							k87_1068318_17
JAFGEX000000000	Zod_Metabat.1270	SM23-31	SM23-31	QNDG01	Novel:ZNF079									k87_8017374_5 k87_8017374_6																	k87_5331128_3
JAFGEZ000000000	Zod_Metabat.1283	Krumholzibacteriota	Krumholzibacteria	SSS58A	SSS58A									k87_589692_29 k87_589692_30	k87_3449697_18 k87_3449697_20 k87_3449697_21,k87_8841363_26 k87_8841363_27													1
JAFGFB000000000	Zod_Metabat.1288	Chloroflexota	Anaerolineae	B4-G1	SLSP01			k87_6562753_18							k87_11779413_13 k87_11779413_15 k87_7961580_8																k87_13296909_1
JAFGFC000000000	Zod_Metabat.1289	Spirochaetota	Novel:ZNC11	Novel:ZNO33	Novel:ZNF080									k87_1051766_25 k87_1051766_26						k87_5388342_29 k87_5388342_30 k87_5388342_31 k87_5388342_32								1
JAFGFE000000000	Zod_Metabat.1292	Desulfobacterota	Novel:ZNC03	Novel:ZNO16	Novel:ZNF032			k87_5036455_37 k87_5036455_38																				1			k87_10535772_21 k87_11147944_38 k87_11147944_39 k87_4786090_11 k87_5209809_70 k87_5560179_128
JAFGFG000000000	Zod_Metabat.1300	Aenigmatarchaeota	Aenigmatarchaeia	QMZP01	Novel:ZNF01															k87_445007_161 k87_445007_162 k87_445007_163
JAFGFI000000000	Zod_Metabat.1307	Chloroflexota	Anaerolineae	B4-G1	SLSP01	SLSP01		k87_1581243_3, k87_3728396_17							k87_1405184_10 k87_1405184_11 k87_3391101_40 k87_3391101_42				k87_5135197_9												k87_3391101_1
JAFGFK000000000	Zod_Metabat.1312	Sumerlaeota	Novel:ZNC16	Novel:ZNO42	Novel:ZNF105									k87_13853286_2 k87_13853286_4	k87_3209751_2 k87_3209751_3 k87_3209751_4 k87_3209751_5
JAFGFM000000000	Zod_Metabat.1317	Desulfobacterota	Desulfobacteria	Desulfatiglandales	HGW-15										k87_166639_22 k87_166639_23 k87_2150272_18 k87_2761828_47 k87_3201939_5 k87_5274545_1 k87_5274545_2			k87_12857208_36 k87_12857208_37,k87_5181474_10 k87_5181474_12											k87_12857208_36 k87_12857208_37 k87_5181474_10 k87_5181474_12		k87_712185_15
JAFGFO000000000	Zod_Metabat.132	Chloroflexota	Anaerolineae	Thermoflexales	Fen-1058			k87_5025866_3						k87_11510807_12 k87_11510807_13	k87_13414364_5 k87_1368707_24 k87_1368707_25 k87_14121937_12 k87_2099341_10 k87_2099341_2 k87_2099341_5 k87_2099341_6 k87_2099341_7 k87_2099341_8 k87_2099341_9 k87_2385852_19 k87_2385852_21 k87_2542002_1 k87_2542002_11 k87_2542002_12 k87_2542002_6 k87_3840640_13 k87_8207604_14 k87_8207604_7																k87_4866058_11		k87_2463667_6
JAFGFP000000000	Zod_Metabat.1321	Chloroflexota	Dehalococcoidia	Dehalococcoidales	UBA5760	UBA5760								k87_210801_2 k87_210801_3	k87_1969740_2 k87_210801_1													1
JAFGFQ000000000	Zod_Metabat.1324	Thermoplasmatota	E2	DHVEG-1	DHVEG-1	SM1-50		k87_1093063_3 k87_5785499_37							k87_7495753_14 k87_7495753_15 k87_7495753_16 k87_7495753_17 k87_7495753_21					k87_7495753_10 k87_7495753_11 k87_7495753_12								1			k87_3782916_16 k87_416514_2 k87_4676729_2 k87_8648402_13 k87_9023626_12
JAFGFS000000000	Zod_Metabat.1330	Bipolaricaulota	Bipolaricaulia	UBA7950	UBA9294	RXOA01	RXOA01 sp003979035												k87_12517059_6 k87_15075316_7
JAFGFT000000000	Zod_Metabat.1332	Chloroflexota	Dehalococcoidia	GIF9	AB-539-J10									k87_1118123_7 k87_1118123_8
JAFGFU000000000	Zod_Metabat.1333	Campylobacterota	Campylobacteria	Campylobacterales	Sulfurospirillaceae	Sulfurospirillum		k87_6144423_32										k87_2965624_89 k87_2965624_90	k87_2965624_92		k87_11667782_17 k87_11667782_18 k87_11667782_19 k87_11667782_21 k87_11667782_22 k87_11667782_23			k87_5486017_87				1	k87_11667782_18 k87_11667782_19 k87_11667782_22 k87_11667782_23 k87_2965624_89 k87_2965624_90			k87_11667782_26
JAFGFV000000000	Zod_Metabat.1342	Spirochaetota	Spirochaetia	Spirochaetales	Novel:ZNF102									k87_3115659_2 k87_3115659_3	k87_4953386_1 k87_5223268_2 k87_6024530_2 k87_6024530_3 k87_6024530_4													1
JAFGFW000000000	Zod_Metabat.1348	Desulfobacterota	Desulfobacteria	C00003060	S7086C20			k87_1474922_12	k87_2764996_39 k87_2764996_40	k87_2764996_41 k87_2764996_42 k87_2764996_43	k87_1419859_36 k87_1419859_37	k87_3973172_9	k87_1419859_39 k87_1419859_46 k87_1419859_48	k87_10504064_7 k87_10504064_8	k87_12384440_5 k87_12384440_6 k87_12384440_7			k87_1419859_53 k87_1419859_54	k87_2687787_18	k87_637594_10 k87_637594_7 k87_637594_8 k87_637594_9								1	k87_1419859_53 k87_1419859_54
JAFGFX000000000	Zod_Metabat.1349	Planctomycetota	Phycisphaerae	Sedimentisphaerales	SM23-30									k87_2460713_4 k87_2460713_5	k87_4774148_10 k87_4774148_11 k87_4774148_12
JAFGFY000000000	Zod_Metabat.1351	Desulfobacterota	Desulfobacteria	Desulfatiglandales	HGW-15			k87_4274656_20	k87_50131_10 k87_50131_9	k87_616332_7 k87_616332_8 k87_616332_9	k87_9859814_10 k87_9859814_11	k87_9859814_8	k87_1053588_42 k87_1053588_44 k87_9859814_9	k87_1131305_12 k87_1131305_13	k87_67387_10 k87_67387_19 k87_67387_20 k87_67387_21 k87_67387_22 k87_67387_23, k87_1131305_16 k87_1131305_18 k87_1131305_19,k87_2386670_10 k87_2386670_3 k87_2386670_8 k87_2386670_9			k87_7073890_10 k87_7073890_9	k87_2522244_20									1			k87_4144614_1
JAFGFZ000000000	Zod_Metabat.1355	Planctomycetota	Planctomycetes	Pirellulales	Ga0077529				k87_4874191_8						k87_5026612_1 k87_5026612_2 k87_5026612_3,k87_7394378_5 k87_7394378_6													1				k87_70361_18
JAFGGA000000000	Zod_Metabat.1361	Desulfobacterota	Desulfobacteria	Desulfatiglandales	HGW-15			k87_3699999_17 k87_8361504_14	k87_7582688_21 k87_7582688_22,k87_4490447_5 k87_4490447_6	k87_7582688_17 k87_7582688_18 k87_7582688_19	k87_7925578_57 k87_7925578_58	k87_7925578_60	k87_7761517_6 k87_7761517_8 k87_7925578_59	k87_9460210_3 k87_9460210_4,k87_12501509_8 k87_12501509_9	k87_9110935_5 k87_9110935_6 k87_937364_17			k87_3869981_23 k87_3869981_24,k87_7138799_3 k87_7138799_4										1	k87_3869981_23 k87_3869981_24 k87_7138799_3 k87_7138799_4		k87_2388420_10
JAFGGB000000000	Zod_Metabat.1365	Desulfobacterota	Syntrophia	Syntrophales	MLS-D									k87_4290697_18 k87_4290697_19 k87_568567_27 k87_568567_30	k87_4290697_22													1
JAFGGD000000000	Zod_Metabat.137	Eisenbacteria	Novel:ZNC04	Novel:ZNO19	Novel:ZNF037			k87_8338582_48							k87_4653451_23 k87_4653451_26		k87_7816561_3											1			k87_7071598_90
JAFGGE000000000	Zod_Metabat.1370	Planctomycetota	Phycisphaerae	Sedimentisphaerales	Anaerohalophaeraceae	FEN-1350		k87_4236679_2												k87_1188634_2 k87_1188634_3 k87_1188634_4 k87_1188634_5
JAFGGF000000000	Zod_Metabat.1376	Bacteroidota	Bacteroidia	Bacteroidales	Prolixibacteraceae														k87_331453_10
JAFGGG000000000	Zod_Metabat.1377	Spirochaetota	Spirochaetia	Spirochaetales	RPPD01			k87_676162_97						k87_12491714_16 k87_12491714_17						k87_11256300_84 k87_11256300_85 k87_11256300_86 k87_11256300_87								1
JAFGGH000000000	Zod_Metabat.138	Planctomycetota	Phycisphaerae	Sedimentisphaerales	Anaerohalophaeraceae															k87_8077147_33 k87_8077147_34 k87_8077147_35 k87_8077147_36
JAFGGJ000000000	Zod_Metabat.1381	Planctomycetota	SZUA-567	Novel:ZNO43	Novel:ZNF075															k87_1684663_36 k87_1684663_37 k87_1684663_38 k87_1684663_39											k87_337961_18
JAFGGK000000000	Zod_Metabat.1382	Chloroflexota	Anaerolineae	B4-G1	B4-G1			k87_4845282_1							k87_1176924_2 k87_13745840_5 k87_13968539_2 k87_1671432_14 k87_1671432_15 k87_1671432_18 k87_1869807_5 k87_2186688_10 k87_2411991_1 k87_6623072_1 k87_6623072_7 k87_7118546_4 k87_992851_2 k87_992851_9													1			k87_4415129_8 k87_4820753_12
JAFGGM000000000	Zod_Metabat.1386	Thermoproteota	Bathyarchaeia	B26-1	BA1	BIN-L-1									k87_645923_1 k87_645923_15 k87_645923_16 k87_8905955_23 k87_8905955_24 k87_8905955_25																k87_4183172_23 k87_4208962_3
JAFGGO000000000	Zod_Metabat.1389	Asgardarchaeota	Lokiarchaeia	CR-4	SOKP01			k87_3097928_11							k87_12326337_41 k87_134752_6 k87_134752_7 k87_15047762_35 k87_2005881_3 k87_3253277_26 k87_3253277_27 k87_3253277_28 k87_3935004_9 k87_4848429_17 k87_4848429_18 k87_4848429_19 k87_4848429_88 k87_4848429_89 k87_4848429_90 k87_4848429_91 k87_4848429_93 k87_5826079_12 k87_5826079_3 k87_6939506_33 k87_6939506_34 k87_6940568_18 k87_6940568_19 k87_735171_21 k87_735171_22 k87_735171_23 k87_8445784_32 k8…				k87_7833785_15									1
JAFGGQ000000000	Zod_Metabat.1399	UBP14	UBA6098	Novel:ZNO36	Novel:ZNF094			k87_10594393_4						k87_8435848_4 k87_8435848_5	k87_1282625_10 k87_14811427_1 k87_14811427_10 k87_14811427_2 k87_14811427_6 k87_14811427_8 k87_14811427_9 k87_7107197_12 k87_7107197_14 k87_8435848_1 k87_8435848_8 k87_9617732_2				k87_1491851_3 k87_1491851_5	k87_8339624_5 k87_8339624_7 k87_8339624_8								1
JAFGGT000000000	Zod_Metabat.1406	Methanobacteriota	Thermococci	Methanofastidiosales	NM3										k87_3887835_15 k87_3887835_16 k87_3887835_17 k87_3963007_41 k87_3963007_44 k87_3963007_46 k87_3963007_47 k87_5781316_26 k87_5781316_27 k87_5781316_28				k87_1214051_32
JAFGGU000000000	Zod_Metabat.1409	Bacteroidota	Bacteroidia	Bacteroidales	UBA5072	UBA5072								k87_7960287_39 k87_7960287_40	k87_296868_11 k87_296868_12				k87_5317464_23		k87_3946720_46 k87_3946720_47 k87_3946720_48			k87_12333779_50				1
JAFGGV000000000	Zod_Metabat.1411	Planctomycetota	Phycisphaerae	Sedimentisphaerales	Anaerohalophaeraceae			k87_8964432_7						k87_11288673_12 k87_11288673_13,k87_6920973_18 k87_6920973_19	k87_9318691_10 k87_9318691_11 k87_9318691_13
JAFGGY000000000	Zod_Metabat.1419	Bacteroidota	Bacteroidia	Bacteroidales	Prolixibacteraceae	SKHV01		k87_5485335_2							k87_237713_2 k87_237713_4		k87_2934999_6
JAFGHA000000000	Zod_Metabat.1421	Fibrobacterota	Chitinivibrionia	Chitinivibrionales	Chitinispirillaceae			k87_9348027_5						k87_7728690_1 k87_7728690_2	k87_3533755_48 k87_3533755_50 k87_3533755_54 k87_9490231_21				k87_11634574_3 k87_5082392_19									1
JAFGHB000000000	Zod_Metabat.1428	Halobacteriota	Syntropharchaeia	ANME-1	ANME-1	ANME-1-THS									k87_10688154_38 k87_10688154_39 k87_3123128_11 k87_3123128_12 k87_3127993_13 k87_3127993_15 k87_3127993_16 k87_824338_54 k87_824338_55	k87_12590593_55 k87_12590593_56
JAFGHD000000000	Zod_Metabat.1433	Bacteroidota	Bacteroidia	Bacteroidales	FEN-979										k87_1325554_1 k87_1325554_2 k87_1325554_4 k87_6847371_10 k87_6847371_8 k87_6847371_9		k87_5519615_2							k87_5811015_3
JAFGHE000000000	Zod_Metabat.1436	Planctomycetota	Phycisphaerae	Sedimentisphaerales	SM23-30										k87_2577293_13 k87_2577293_20 k87_2577293_21					k87_11925883_6 k87_11925883_7 k87_11925883_8 k87_11925883_9											k87_2736654_2
JAFGHG000000000	Zod_Metabat.1444	Omnitrophota	Koll11	4484-171	4484-171			k87_2248059_1 k87_7269672_5												k87_12430180_4 k87_12430180_5 k87_12430180_6 k87_12430180_7
JAFGHH000000000	Zod_Metabat.1445	Myxococcota	Polyangia	Novel:ZNO26	Novel:ZNF052			k87_13816073_1 k87_13816073_2							k87_1826867_2 k87_9890231_19 k87_9890231_20				k87_12252834_6									1			k87_4084670_3 k87_7358502_4
JAFGHJ000000000	Zod_Metabat.145	WOR-3	UBA3072	UBA3072	UBA3072			k87_14366047_101						k87_14177246_93 k87_14177246_94					k87_14059304_9									1
JAFGHK000000000	Zod_Metabat.1454	Chloroflexota	Dehalococcoidia	Dehalococcoidales	RBG-16-60-22	RBG-13-51-18									k87_6266656_12 k87_6266656_13 k87_6266656_14 k87_9163210_16 k87_9163210_18			k87_2028786_4 k87_2028786_5 k87_3392677_32 k87_3392677_34 k87_3581393_33 k87_3581393_35										1	k87_3392677_32 k87_3392677_34 k87_3581393_33 k87_3581393_35		k87_2760064_28
JAFGHL000000000	Zod_Metabat.1459	Chloroflexota	Dehalococcoidia	GIF9	UBA5629						k87_10669429_32 k87_10669429_33	k87_10669429_113	k87_10669429_25 k87_10669429_27 k87_10669429_35		k87_7182395_3 k87_7182395_4 k87_7182395_5 k87_8528831_5 k87_8528831_7					k87_6636446_1 k87_6636446_2 k87_6636446_3 k87_6636446_4								1
JAFGHM000000000	Zod_Metabat.1462	Thermoplasmatota	Thermoplasmata	UBA10834	UBA10834	COMBO-56-21									k87_1366086_3 k87_1366086_5 k87_1366086_6 k87_1366086_7 k87_2016485_5 k87_2016485_6 k87_3905763_11 k87_3905763_8 k87_3905763_9 k87_6142406_22 k87_9113164_40 k87_9113164_41 k87_9113164_49 k87_9113164_50													1	k87_3966213_36 k87_3966213_37		k87_5757124_7
JAFGHN000000000	Zod_Metabat.1463	Spirochaetota	Spirochaetia	Spirochaetales	ARS1246										k87_2734184_6 k87_2734184_7 k87_2734184_8 k87_2734184_9 k87_2915347_13 k87_3130298_8 k87_4422032_2 k87_4422032_3				k87_4847525_2												k87_130021_2
JAFGHO000000000	Zod_Metabat.1464	Spirochaetota	Spirochaetia	Spirochaetales	Novel:ZNF103									k87_2701478_87 k87_2701478_88	k87_6581239_11 k87_6581239_4					k87_5599573_10 k87_5599573_11 k87_5599573_12 k87_5599573_13
JAFGHP000000000	Zod_Metabat.1465	Thermoproteota	Bathyarchaeia	TCS64	TCS64	UBA8941									k87_10384088_30 k87_10384088_31 k87_10384088_34 k87_10384088_36 k87_10384088_38 k87_10384088_39 k87_5131342_32 k87_5131342_33
JAFGHQ000000000	Zod_Metabat.15	Proteobacteria	Gammaproteobacteria	UBA12402	UBA12402															k87_3775933_4 k87_3775933_5 k87_3775933_6 k87_3775933_7
JAFGHR000000000	Zod_Metabat.151	Chloroflexota	Anaerolineae	SBR1031	UBA2029	MO-CFX2		k87_5732675_5										k87_5552501_22 k87_5552501_23	k87_12689330_5	k87_10465989_13 k87_10465989_14 k87_10465989_15 k87_10465989_16									k87_5552501_22 k87_5552501_23		k87_2958709_19
JAFGHS000000000	Zod_Metabat.153	Desulfobacterota	Syntrophia	Syntrophales	Novel:ZNF035									k87_12114886_3 k87_12114886_4	k87_12553733_15 k87_13295680_1 k87_895961_18 k87_895961_21													1
JAFGHT000000000	Zod_Metabat.154	Chloroflexota	Anaerolineae	Anaerolineales	UBA11858	UBA11858		k87_9350077_3						k87_1031992_2 k87_1031992_3	k87_12398149_15 k87_12398149_16 k87_12398149_18 k87_4688182_1 k87_8306201_10 k87_8306201_11 k87_8461641_4		k87_5565073_5		k87_798918_2,k87_9959648_10	k87_3057356_1 k87_3057356_2 k87_3057356_3								1			k87_2004999_2
JAFGHU000000000	Zod_Metabat.155	Bacteroidota	Bacteroidia	Bacteroidales	UBA12170	UBA12170										k87_14939955_8 k87_3821540_3 k87_6956795_2			k87_155952_2 k87_3337360_4 k87_6017017_3					k87_4989454_12 k87_6965814_5 k87_8226776_1
JAFGHV000000000	Zod_Metabat.156	Spirochaetota	Spirochaetia	Spirochaetales	Novel:ZNF083														k87_10103199_7
JAFGHX000000000	Zod_Metabat.16	Verrucomicrobiota	Kiritimatiellae	Novel:ZNO45	Novel:ZNF097			k87_6678909_10						k87_13182850_46 k87_13182850_47,k87_4808380_38 k87_4808380_39	k87_13182850_37 k87_13182850_41 k87_13182850_43 k87_4808380_33 k87_4808380_34																k87_7643000_10
JAFGIA000000000	Zod_Metabat.168	Chloroflexota	Anaerolineae	Novel:ZNO10	Novel:ZNF022			k87_336700_2 k87_336700_4						k87_3155863_5 k87_3155863_6 k87_7264466_7 k87_7264466_8	k87_1201520_18 k87_1201520_19 k87_1201520_28 k87_1201520_29 k87_13402253_20 k87_13477321_30 k87_13477321_32 k87_13477321_33 k87_14143980_1 k87_14427411_32 k87_3155863_10 k87_3155863_9 k87_4860153_2 k87_4860153_5 k87_601707_14 k87_671915_11 k87_671915_14 k87_671915_15 k87_7264466_11 k87_7564384_2 k87_7564384_3 k87_7564384_4 k87_7564384_5				k87_1358665_15	k87_13402253_10 k87_13402253_11 k87_13402253_12								1			k87_10358995_42
JAFGIB000000000	Zod_Metabat.169	Myxococcota	Polyangia	Polyangiales	Novel:ZNF051			k87_609587_22	k87_609587_16 k87_609587_17	k87_609587_19 k87_609587_20 k87_609587_21	k87_609587_12 k87_609587_13	k87_609587_8	k87_609587_3 k87_609587_5 k87_609587_8 k87_609587_9		k87_13259943_6 k87_13654837_9 k87_3818968_11 k87_3818968_5 k87_3818968_8		k87_4940130_5	k87_10064842_5 k87_10064842_6										1	k87_10064842_5 k87_10064842_6
JAFGIC000000000	Zod_Metabat.172	Desulfobacterota	Desulfobacteria	Desulfatiglandales	HGW-15			k87_1101972_3						k87_14791317_5 k87_14791317_6	k87_10635362_1 k87_10700840_2 k87_10700840_4 k87_11378555_1 k87_14220854_8 k87_14322560_1 k87_1653934_2 k87_4346490_1 k87_7084857_2 k87_7126203_1 k87_7126203_2 k87_9867753_1	k87_7002902_3 k87_7002902_4				k87_14948082_2 k87_14948082_3 k87_14948082_4 k87_14948082_5								1	k87_7002902_4 k87_7409509_4
JAFGID000000000	Zod_Metabat.179	Bacteroidota	Ignavibacteria	Ignavibacteriales	Novel:ZNF018												k87_5615537_11
JAFGIE000000000	Zod_Metabat.182	Chloroflexota	Anaerolineae	Novel:ZNO11	Novel:ZNF023			k87_3710634_10 k87_3710634_13						k87_206959_36 k87_206959_39	k87_206959_22 k87_206959_24 k87_206959_33
JAFGIG000000000	Zod_Metabat.185	WOR-3	SDB-A	SDB-A	SDB-A									k87_1945574_23 k87_1945574_24														1			k87_4424907_3
JAFGIH000000000	Zod_Metabat.188	Actinobacteriota	Thermoleophilia	RBG-16-64-13	RBG-16-64-13										k87_12605915_13 k87_12936483_4 k87_12936483_5 k87_5500282_1	k87_12748944_1 k87_12828218_1 k87_14933269_2 k87_1615889_2 k87_2508977_1 k87_3230149_3 k87_3626428_5 k87_4782298_1 k87_5889432_1 k87_9915199_2			k87_10298303_2 k87_10487215_3 k87_4718600_3										k87_903930_2 k87_9915199_2
JAFGII000000000	Zod_Metabat.193	Bacteroidota	Ignavibacteria	SJA-28	B-1AR										k87_5125705_116 k87_5354437_16 k87_5354437_17 k87_5354437_6		k87_10956646_14
JAFGIJ000000000	Zod_Metabat.2	Firmicutes_A	Clostridia	Saccharofermentanales	Novel:ZNF044														k87_5215925_12 k87_5215925_13
JAFGIN000000000	Zod_Metabat.210	Fibrobacterota	Chitinivibrionia	Chitinivibrionales	Chitinispirillaceae									k87_2096829_11 k87_2096829_12 k87_2096829_13					k87_7496677_78 k87_7496677_79 k87_9400574_6
JAFGIO000000000	Zod_Metabat.215	Desulfobacterota	Syntrophia	Syntrophales	UBA2185									k87_394272_6 k87_394272_7	k87_394272_1 k87_394272_4 k87_394272_5				k87_2720995_7									1
JAFGIP000000000	Zod_Metabat.217	Bacteroidota	Bacteroidia	Bacteroidales	UBA10428	UBA10428		k87_8161025_21	k87_10981810_18 k87_10981810_19	k87_10981810_14 k87_10981810_15 k87_10981810_16					k87_4320343_34 k87_4320343_35 k87_4320343_37 k87_8666867_17 k87_8666867_18 k87_8666867_19						k87_5485317_43 k87_5485317_44 k87_5485317_45							1	k87_5485317_43 k87_5485317_44
JAFGIQ000000000	Zod_Metabat.219	FCPU426	Novel:ZNC06	Novel:ZNO21	Novel:ZNF040									k87_7437620_3 k87_7437620_4	k87_301173_12													1			k87_6551891_7
JAFGIR000000000	Zod_Metabat.223	Planctomycetota	Planctomycetes	Pirellulales	UBA11386	UBA11386		k87_2495486_7		k87_2495486_2 k87_2495486_3	k87_1198510_6 k87_1198510_7	k87_2495486_9	k87_1198510_3 k87_2495486_12 k87_2495486_5							k87_4223315_5 k87_4223315_6 k87_4223315_7 k87_4223315_8												k87_9805544_2
JAFGIS000000000	Zod_Metabat.23	Myxococcota	Polyangia	Polyangiales	Polyangiaceae			k87_5990053_34	k87_5990053_6 k87_5990053_7	k87_5990053_10 k87_5990053_11 k87_5990053_12	k87_5990053_13 k87_5990053_14 k87_7270026_6 k87_7270026_7	k87_5990053_35	k87_5990053_16 k87_5990053_38 k87_5990053_43 k87_7270026_12 k87_7270026_14		k87_15012629_6 k87_15012629_7 k87_2246718_1 k87_2246718_2 k87_2246718_3		k87_1035367_4											1			k87_1411302_11 k87_14783792_9
JAFGIT000000000	Zod_Metabat.233	B130-G9	B130-G9	B130-G9	B130-G9									k87_10784092_2 k87_10784092_5																	k87_12083802_1 k87_6790472_2 k87_8794988_1
JAFGIW000000000	Zod_Metabat.237	Fibrobacterota	Chitinivibrionia	Chitinivibrionales	Chitinispirillaceae									k87_12891621_16 k87_12891621_17	k87_7675913_8
JAFGIX000000000	Zod_Metabat.24	Desulfobacterota	Novel:ZNC03	Novel:ZNO16	Novel:ZNF032			k87_4745988_17																				1			k87_12363326_20 k87_14114537_34 k87_14114537_36 k87_15005701_1 k87_3791291_37 k87_3791291_39 k87_3791291_67 k87_3791291_96 k87_4166258_91 k87_620027_12 k87_7589568_1 k87_7589568_148
JAFGIY000000000	Zod_Metabat.240	Acidobacteriota	UBA6911	UBA6911	UBA6911						k87_68320_1 k87_68320_2	k87_68320_2			k87_10700520_4 k87_10700520_5 k87_10700520_6 k87_10788168_46 k87_10788168_47 k87_10788168_56 k87_1391386_6 k87_14204143_5 k87_2622770_21 k87_8123137_10 k87_8123137_11 k87_8123137_9 k87_9535980_5			k87_2711579_79 k87_2711579_80		k87_11662723_38 k87_11662723_40 k87_11662723_41	k87_1422769_60 k87_1422769_61 k87_1422769_62,k87_5874994_17 k87_5874994_19							1	k87_1422769_60 k87_1422769_62 k87_2711579_79 k87_2711579_80
JAFGJA000000000	Zod_Metabat.248	Chloroflexota	Anaerolineae	SBR1031	UBA2029	MO-CFX2		k87_598899_2 k87_6878632_2									k87_1922636_3	k87_3350661_3 k87_3350661_4		k87_5185659_11 k87_5185659_12 k87_5185659_13 k87_5185659_14									k87_3350661_3 k87_3350661_4		k87_1702210_17
JAFGJB000000000	Zod_Metabat.251	KSB1	UBA2214	UBA2214	Zgenome-0027	Zgenome-0027		k87_9606898_23						k87_6481318_1 k87_6481318_2										k87_13913870_3									k87_14623195_2
JAFGJF000000000	Zod_Metabat.263	Chloroflexota	Anaerolineae	Novel:ZNO11	Novel:ZNF023			k87_300426_5						k87_13127288_3 k87_13127288_4 k87_6379044_31 k87_6379044_33	k87_11652510_10 k87_11652510_6 k87_11652510_7 k87_13121088_2 k87_13127288_3 k87_13127288_4 k87_13127288_7 k87_13127288_8 k87_13127288_9 k87_1823322_1													1			k87_425216_9 k87_4954087_5
JAFGJG000000000	Zod_Metabat.264	Actinobacteriota	Thermoleophilia	Solirubrobacterales	Thermoleophilaceae										k87_3405869_38				k87_976370_6, k87_4412869_16	k87_3936465_4 k87_3936465_5 k87_3936465_6											k87_1942205_32
JAFGJH000000000	Zod_Metabat.265	Nanoarchaeota	Nanoarchaeia	Woesearchaeales	UBA11576															k87_13655544_24 k87_13655544_26 k87_13655544_34 k87_13655544_35
JAFGJJ000000000	Zod_Metabat.27	Desulfobacterota	Syntrophia	Syntrophales	Syntrophaceae										k87_7073765_1 k87_9322735_6		k87_14279507_1	k87_13922245_2 k87_13922245_3	k87_7043919_1										k87_13922245_2 k87_13922245_3
JAFGJK000000000	Zod_Metabat.271	Spirochaetota	UBA4802	UBA4802	UBA5550						k87_3142261_14 k87_3142261_15	k87_3142261_3	k87_3142261_18 k87_3142261_20 k87_3142261_4	k87_9052409_27 k87_9052409_28				k87_13744464_4 k87_13744464_5										1
JAFGJL000000000	Zod_Metabat.276	Omnitrophota	Koll11	UBA1560	2-01-FULL-45-10															k87_4988443_46 k87_4988443_47 k87_4988443_48 k87_4988443_49
JAFGJM000000000	Zod_Metabat.279	Chloroflexota	Anaerolineae	Anaerolineales	UBA4823			k87_8185502_137							k87_12926342_55 k87_12926342_56 k87_12926342_58 k87_8409820_37 k87_8409820_38 k87_8409820_39 k87_8409820_40 k87_8409820_42 k87_8409820_43 k87_8409820_45	k87_9843534_66 k87_9843534_70	k87_1863498_144	k87_13023143_1 k87_13023143_10 k87_13023143_14 k87_13023143_5 k87_13023143_9	k87_7653858_42	k87_201466_171 k87_201466_172 k87_201466_173 k87_201466_174								1	k87_13023143_10 k87_13023143_14 k87_9843534_66 k87_9843534_70		k87_8139019_23
JAFGJN000000000	Zod_Metabat.28	KSB1	UBA2214	UBA2214	UBA2214			k87_12480090_34						k87_429659_3 k87_429659_4										k87_7765394_5
JAFGJO000000000	Zod_Metabat.281	Spirochaetota	Spirochaetia	Spirochaetales	RPPD01	RPPD01													k87_11499122_29	k87_14883811_15 k87_14883811_16 k87_14883811_17 k87_14883811_18
JAFGJP000000000	Zod_Metabat.284	Aureabacteria	Novel:ZNC17	Novel:ZNO08	Novel:ZNF017			k87_5798344_5						k87_2603291_7 k87_2603291_8	k87_1320176_2 k87_3181593_1
JAFGJQ000000000	Zod_Metabat.286	Planctomycetota	Phycisphaerae	UBA1845	UBA1845			k87_12526214_16						k87_14035163_13 k87_14035163_14	k87_14035163_17 k87_14035163_18 k87_14035163_19
JAFGJR000000000	Zod_Metabat.289	Planctomycetota	Phycisphaerae	Sedimentisphaerales	Anaerohalophaeraceae	PLanc-01		k87_5803090_3						k87_9108176_17 k87_9108176_18	k87_4336376_25 k87_4336376_26 k87_4336376_27				k87_12194046_11	k87_4264847_25 k87_4264847_26 k87_4264847_27 k87_4264847_28								1
JAFGJS000000000	Zod_Metabat.292	Sumerlaeota	Novel:ZNC16	Novel:ZNO42	Novel:ZNF105			k87_6813624_48							k87_10871064_48 k87_10871064_49 k87_6260829_10 k87_6260829_11 k87_6260829_9				k87_4492807_17
JAFGJU000000000	Zod_Metabat.294	Eisenbacteria	Novel:ZNC04	Novel:ZNO40	Novel:ZNF099										k87_1585053_1,k87_3285254_9 k87_341291_4 k87_4221170_1 k87_4221170_3 k87_4221170_4 k87_4849917_14 k87_648621_5 k87_648621_6					k87_3196500_1 k87_3196500_3								1
JAFGJV000000000	Zod_Metabat.296	Spirochaetota	Spirochaetia	Treponematales	UBA12059														k87_5287692_6
JAFGJW000000000	Zod_Metabat.297	Nanoarchaeota	Nanoarchaeia	Woesearchaeales	GW2011-AR15										k87_5270720_28 k87_5270720_29 k87_5270720_30					k87_5270720_24 k87_5270720_26 k87_5270720_27
JAFGJX000000000	Zod_Metabat.30	Spirochaetota	UBA4802	UBA4802	UBA5550	RBG-16-49-21								k87_10491035_25 k87_10491035_26 k87_11904197_26 k87_11904197_27	k87_11904197_30 k87_11904197_31 k87_11904197_32,k87_6919898_145 k87_6919898_146		k87_8999836_13	k87_11425850_23 k87_11425850_24										1	k87_11425850_23 k87_11425850_24
JAFGJZ000000000	Zod_Metabat.302	Spirochaetota	UBA4802	Novel:ZNO34	Novel:ZNF086														k87_6194021_8
JAFGKA000000000	Zod_Metabat.304	Planctomycetota	Phycisphaerae	UBA1845	Novel:ZNF072																											k87_79401_7
JAFGKB000000000	Zod_Metabat.308	Chloroflexota	Anaerolineae	B4-G1	SLSP01										k87_1710519_1 k87_1710519_3																k87_14339506_8
JAFGKC000000000	Zod_Metabat.309	Desulfobacterota	Syntrophia	Syntrophales	Smithellaceae	UBA4810								k87_12132661_4 k87_12132661_7,k87_4896034_1 k87_4896034_2,k87_4896034_7 k87_4896034_8	k87_4896034_4		k87_1790778_10											1
JAFGKD000000000	Zod_Metabat.31	KSB1	UBA2214	UBA2214	Zgenome-0027	Zgenome-0027	Zgenome-0027 sp003854975	k87_3091864_15 k87_3091864_16					k87_4230997_12	k87_14758350_53 k87_14758350_54			k87_2069938_12							k87_2069938_13
JAFGKE000000000	Zod_Metabat.320	Fusobacteriota	Fusobacteriia	Fusobacteriales	Fusobacteriaceae														k87_9638832_36
JAFGKF000000000	Zod_Metabat.321	Sumerlaeota	Sumerlaeia	UBA8349	Novel:ZNF089			k87_3071277_3					k87_8145988_1		k87_1663860_4 k87_337650_19 k87_3568092_5 k87_3568092_6 k87_6510055_17 k87_6510055_7 k87_7417704_4,k87_8804284_6																k87_1281369_4
JAFGKG000000000	Zod_Metabat.323	Chloroflexota	Chloroflexia	Novel:ZNO12	Novel:ZNF026			k87_14215772_3							k87_10932398_10 k87_10932398_5 k87_10932398_7 k87_10932398_8 k87_10932398_9 k87_1324260_11 k87_13993223_17 k87_1505285_2 k87_1647693_10 k87_2988576_2 k87_5092976_16 k87_5092976_21 k87_5092976_8 k87_5092976_9 k87_5972914_1 k87_5972914_2 k87_5972914_3													1			k87_13351267_1 k87_13568174_10
JAFGKJ000000000	Zod_Metabat.326	KSB1	UBA2214	UBA2214	Zgenome-0027	Zgenome-0027	Zgenome-0027 sp003854995	k87_138387_19 k87_138387_20						k87_3203921_1 k87_3203921_2			k87_8299986_1							k87_8299986_2
JAFGKK000000000	Zod_Metabat.328	Chloroflexota	Anaerolineae	Anaerolineales	RBG-16-64-43	FEN-1073		k87_8472059_7												k87_13314565_4 k87_13314565_5 k87_13314565_6 k87_13314565_7											k87_13892630_20
JAFGKL000000000	Zod_Metabat.331	Planctomycetota	Phycisphaerae	Sedimentisphaerales	Anaerohalophaeraceae									k87_4296468_2 k87_4296468_3	k87_11130982_4 k87_11130982_6 k87_11130982_7					k87_1069720_4 k87_1069720_5 k87_1069720_6 k87_1069720_7								1
JAFGKM000000000	Zod_Metabat.338	Omnitrophota	UBA8468	UBA8468	B48-G9									k87_7277510_34 k87_7277510_35
JAFGKO000000000	Zod_Metabat.341	Chloroflexota	Anaerolineae	Anaerolineales	EnvOPS12			k87_13962046_8			k87_13317751_35 k87_13317751_36	k87_13317751_33	k87_13317751_18 k87_13317751_31 k87_263957_20		k87_2297759_8 k87_2297759_9 k87_6554957_10 k87_6554957_7 k87_6554957_9		k87_3216715_22 k87_4726090_14	k87_10928521_4 k87_10928521_5	k87_3796034_20									1	k87_10928521_4 k87_10928521_5 k87_13317751_26 k87_13317751_27		k87_5318377_9
JAFGKP000000000	Zod_Metabat.342	Halobacteriota	Syntropharchaeia	ANME-1	ANME-1	ANME-1-THS									k87_10317245_10 k87_10837503_1 k87_10837503_2 k87_13422345_11 k87_13422345_12 k87_7105096_1																k87_11132718_22
JAFGKQ000000000	Zod_Metabat.345	Fermentibacterota	Fermentibacteria	Fermentibacterales	Novel:ZNF041			k87_10241672_2						k87_5595989_2 k87_5595989_3	k87_2342626_3 k87_2342626_4 k87_2342626_5
JAFGKR000000000	Zod_Metabat.348	Bacteroidota	SZUA-365	SZUA-365	SZUA-365										k87_222572_5				k87_3548911_3
JAFGKS000000000	Zod_Metabat.349	Armatimonadota	UBA10988	Novel:ZNO07	Novel:ZNF016									k87_1420727_1 k87_1420727_2	k87_2372190_3
JAFGKU000000000	Zod_Metabat.353	Spirochaetota	Spirochaetia	Spirochaetales	Novel:ZNF103									k87_2170071_42 k87_2170071_43	k87_13499256_6 k87_2170071_37 k87_2170071_38 k87_3011345_10 k87_3011345_12 k87_3011345_9 k87_3967138_8 k87_4780260_1					k87_7815618_30 k87_7815618_31 k87_7815618_32 k87_7815618_33								1
JAFGKV000000000	Zod_Metabat.355	Fermentibacterota	Novel:ZNC07	Novel:ZNO22	Novel:ZNF042			k87_4232093_1						k87_5313877_3 k87_5313877_4 k87_5611132_10 k87_5611132_9	k87_5313877_10 k87_5313877_8 k87_5313877_9 k87_804342_25 k87_804342_26													1
JAFGKW000000000	Zod_Metabat.358	Halobacteriota	Methanomicrobia	Methanomicrobiales	Methanomicrobiaceae	Methanolacinia									k87_652102_50
JAFGKY000000000	Zod_Metabat.37	Bacteroidota	Bacteroidia	Bacteroidales	UBA5072	UBA5072								k87_9092831_7 k87_9092831_8	k87_590509_27 k87_590509_28 k87_590509_29 k87_590509_66 k87_590509_67 k87_8565876_58 k87_8565876_59 k87_8565876_60									k87_8565876_72
JAFGKZ000000000	Zod_Metabat.370	Calditrichota	Calditrichia	Calditrichales	Calditrichaceae			k87_7002534_5 k87_7002534_7					k87_4473430_29				k87_663594_8		k87_7870966_9	k87_10721710_11 k87_10721710_12 k87_10721710_13 k87_10721710_14
JAFGLA000000000	Zod_Metabat.372	Verrucomicrobiota	Verrucomicrobiae	Opitutales	Verruco-01	Verruco-01																									k87_1205870_23
JAFGLB000000000	Zod_Metabat.377	Bacteroidota	UBA10030	UBA10030	UBA10030	Fen-1298									k87_7947659_10 k87_7947659_11 k87_8232217_10 k87_8232217_7 k87_8232217_8					k87_7947659_2 k87_7947659_4 k87_7947659_5 k87_7947659_6				k87_4772480_4				1
JAFGLC000000000	Zod_Metabat.384	Planctomycetota	UBA8108	UBA8890	Novel:ZNF077									k87_14749576_2 k87_14749576_3,k87_4351541_20 k87_4351541_21 k87_4351541_22 k87_4351541_23	k87_10488344_1 k87_10488344_2 k87_10488344_5 k87_14749576_6 k87_5570102_1 k87_5570102_2				k87_8776678_4	k87_13725461_10 k87_13725461_7 k87_13725461_8 k87_13725461_9								1
JAFGLD000000000	Zod_Metabat.387	Chloroflexota	Anaerolineae	SBR1031	UBA3940										k87_42949_17 k87_42949_18																k87_13547276_1 k87_5711029_7		k87_5615147_8
JAFGLE000000000	Zod_Metabat.388	Planctomycetota	Phycisphaerae	Sedimentisphaerales	Anaerohalophaeraceae	RBG-13-46-10		k87_7273150_25						k87_6117312_13 k87_6117312_14						k87_14468383_3 k87_14468383_4 k87_14468383_5 k87_14468383_6
JAFGLJ000000000	Zod_Metabat.397	Bacteroidota	Bacteroidia	Bacteroidales	VadinHA17	UBA9300								k87_13675331_6 k87_13675331_7	k87_7288767_87 k87_7288767_88 k87_7288767_89		k87_430421_6
JAFGLK000000000	Zod_Metabat.4	Chloroflexota	Anaerolineae	UBA1429	UBA1429			k87_3955308_7						k87_3223621_15 k87_3223621_16	k87_4724294_6 k87_5756226_2 k87_5756226_8
JAFGLL000000000	Zod_Metabat.400	Thermoplasmatota	EX4484-6	EX4484-6	EX4484-6			k87_12403294_47							k87_11562259_1 k87_11562259_5 k87_11562259_6 k87_11562259_7 k87_2715302_1					k87_9142561_1 k87_9142561_2 k87_9142561_3
JAFGLM000000000	Zod_Metabat.401	Proteobacteria	Gammaproteobacteria	HTCC5015	HTCC5015														k87_2807003_32									1
JAFGLN000000000	Zod_Metabat.402	Desulfobacterota	Syntrophia	Syntrophales	Novel:ZNF035									k87_7298894_78 k87_7298894_79	k87_7298894_80 k87_7298894_81 k87_7298894_84,k87_5088443_2 k87_5088443_3
JAFGLP000000000	Zod_Metabat.405	Chloroflexota	Dehalococcoidia	GIF9	UBA5629	UBA1162														k87_9369531_5 k87_9369531_6 k87_9369531_7 k87_9369531_8
JAFGLQ000000000	Zod_Metabat.406	Chloroflexota	Dehalococcoidia	Dehalococcoidales	Dehalococcoidaceae																k87_5125734_10 k87_5683062_13			k87_3898018_5				1
JAFGLR000000000	Zod_Metabat.409	Chloroflexota	Dehalococcoidia	Dehalococcoidales	UBA3254									k87_8015627_16 k87_8015627_17	k87_11599136_1 k87_1434488_1 k87_1459218_13 k87_1459218_15 k87_2001105_12 k87_2001105_13 k87_2021650_9 k87_5562662_6 k87_5562662_7 k87_9017150_1			k87_4007390_5 k87_4689863_6,k87_891449_3 k87_891449_5		k87_3765898_1 k87_3765898_2 k87_3765898_3								1	k87_4689863_6 k87_4689863_8
JAFGLS000000000	Zod_Metabat.41	Desulfobacterota	Syntrophia	Syntrophales	Smithellaceae	Smithella								k87_6399858_10 k87_6399858_11	k87_1390595_2 k87_6399858_14 k87_8561086_30 k87_860173_4 k87_860173_5 k87_860173_6		k87_8561086_42											1
JAFGLT000000000	Zod_Metabat.411	Thermoproteota	Bathyarchaeia	B26-1	UBA233	SG8-32-3									k87_2777537_2 k87_2858400_4 k87_2858400_5					k87_9368243_20 k87_9368243_21 k87_9368243_22											k87_2777537_1 k87_4900472_5 k87_6080391_28 k87_6831248_6
JAFGLU000000000	Zod_Metabat.414	Chloroflexota	Anaerolineae	Anaerolineales	Anaerolineaceae													k87_10740987_62 k87_10740987_63	k87_13816622_19					k87_261683_15				1	k87_10740987_62 k87_10740987_63		k87_5293754_25		k87_4238799_6
JAFGLV000000000	Zod_Metabat.417	Planctomycetota	Phycisphaerae	Sedimentisphaerales	Anaerohalophaeraceae	PLanc-01								k87_11856875_22 k87_11856875_23						k87_2660737_11 k87_2660737_12 k87_2660737_13 k87_2660737_14								1			k87_3488254_1
JAFGLW000000000	Zod_Metabat.419	CSSED10-310	CSSED10-310	CSSED10-310	Novel:ZNF028			k87_96001_155 k87_96001_158										k87_14282845_202 k87_14282845_203										1
JAFGLY000000000	Zod_Metabat.425	Myxococcota	UBA796	UBA796	Novel:ZNF055			k87_2242555_12 k87_2841689_3							k87_14047774_16 k87_14047774_20 k87_14047774_22 k87_2168121_10 k87_2168121_7 k87_2168121_8 k87_6224821_5 k87_6224821_6						k87_6224821_13 k87_6224821_14 k87_6224821_15							1	k87_6224821_14 k87_6224821_15
JAFGLZ000000000	Zod_Metabat.429	Planctomycetota	Phycisphaerae	UBA1845	Novel:ZNF073			k87_4925853_102	k87_4925853_103 k87_4925853_104	k87_4925853_107 k87_4925853_108 k87_4925853_109	k87_4925853_115 k87_4925853_116	k87_4925853_118	k87_4925853_111 k87_4925853_117																			k87_8600815_5
JAFGMA000000000	Zod_Metabat.436	KSB1	UBA2214	AABM5-25-91	Novel:ZNF048			k87_7622457_3							k87_7525345_21 k87_7525345_22 k87_7525345_26 k87_7525345_27 k87_941304_1 k87_941304_2 k87_941304_3 k87_9923601_1 k87_9923601_2,k87_11370438_12				k87_7895499_28												k87_525538_33 k87_9746067_9
JAFGMB000000000	Zod_Metabat.437	Synergistota	Synergistia	Synergistales	Novel:ZNF091														k87_6179422_6
JAFGMD000000000	Zod_Metabat.442	Patescibacteria	ABY1	XYB2-FULL-38-15	Novel:ZNF064															k87_9974414_12 k87_9974414_3 k87_9974414_4
JAFGME000000000	Zod_Metabat.457	Bacteroidota	Bacteroidia	Bacteroidales	FEN-979														k87_12330718_9		k87_6253163_21 k87_6253163_22 k87_6253163_23							1	k87_6253163_21 k87_6253163_22
JAFGMH000000000	Zod_Metabat.460	Asgardarchaeota	Heimdallarchaeia	Novel:ZNO02	Novel:ZNF03			k87_14111313_59 k87_14111313_60							k87_2947051_10 k87_2947051_4 k87_2947051_9 k87_4156249_6					k87_186477_138 k87_186477_140 k87_186477_141 k87_186477_30 k87_186477_31 k87_186477_33								1
JAFGMI000000000	Zod_Metabat.461	Bacteroidota	Ignavibacteria	Ignavibacteriales	Melioribacteraceae	PGYT01											k87_6036744_38		k87_1769486_22
JAFGMJ000000000	Zod_Metabat.463	Actinobacteriota	UBA1414	UBA1414	UBA1414															k87_8858773_1 k87_8858773_2 k87_8858773_3 k87_8858773_4								1
JAFGML000000000	Zod_Metabat.472	Thermoplasmatota	E2	DHVEG-1	DHVEG-1										k87_4803151_57 k87_4803151_58 k87_4803151_59 k87_4803151_60 k87_4803151_64					k87_4803151_53 k87_4803151_54 k87_4803151_55											k87_10812053_22 k87_181967_30 k87_2066951_15
JAFGMM000000000	Zod_Metabat.474	Chloroflexota	Anaerolineae	SBR1031	Novel:ZNF025			k87_14000977_9						k87_15073857_25 k87_15073857_26	k87_14141591_10 k87_14141591_12 k87_14141591_14 k87_14141591_16 k87_14141591_17 k87_14141591_8 k87_14141591_9 k87_6974749_4 k87_6974749_5 k87_8778912_2 k87_8778912_4 k87_8778912_8			k87_2840348_26 k87_2840348_27		k87_10563059_2 k87_10563059_3									k87_2840348_26 k87_2840348_27		k87_14707407_11
JAFGMN000000000	Zod_Metabat.479	CSSED10-310	CSSED10-310	CSSED10-310	CSSED10-310			k87_8804872_2																							k87_126295_4
JAFGMO000000000	Zod_Metabat.480	Acidobacteriota	Aminicenantia	Aminicenantales	Novel:ZNF011			k87_13350950_17 k87_13350950_19							k87_1126834_52 k87_1126834_53 k87_1126834_58 k87_1478109_30 k87_1478109_31 k87_772275_37 k87_772275_38 k87_772275_48 k87_8278957_15					k87_772275_53 k87_772275_54 k87_772275_56	k87_3263607_63 k87_3263607_64 k87_3263607_65							1	k87_3263607_63 k87_3263607_65		k87_99520_138
JAFGMP000000000	Zod_Metabat.481	Latescibacterota	Latescibacteria	Latescibacterales	Latescibacteraceae			k87_2090980_6						k87_1599434_13 k87_1599434_14	k87_2671954_10 k87_2671954_8 k87_2671954_9									k87_12813274_14				1
JAFGMQ000000000	Zod_Metabat.483	Desulfobacterota	Desulfobacteria	Desulfatiglandales	NaphS2										k87_13892431_11 k87_14300487_4 k87_14300487_6 k87_14773694_19 k87_2427382_6,k87_2427382_7 k87_3323944_6 k87_3323944_7 k87_5565826_5 k87_5565826_7 k87_5565826_8 k87_9575190_6			k87_1966428_6 k87_1966428_7										1	k87_1966428_6 k87_1966428_7
JAFGMR000000000	Zod_Metabat.485	Halobacteriota	Methanosarcinia	Methanotrichales	Methanotrichaceae									k87_1612505_18 k87_1612505_19	k87_2085179_42 k87_2085179_43 k87_2085179_45				k87_8529700_3												k87_2085179_20 k87_2085179_21 k87_2085179_22
JAFGMS000000000	Zod_Metabat.487	Chloroflexota	Anaerolineae	SBR1031	UBA3940										k87_10050385_10 k87_10050385_11 k87_1382748_6 k87_1382748_8 k87_1382748_9 k87_5523816_3 k87_5523816_4				k87_3146418_17	k87_5658461_1 k87_5658461_2 k87_5658461_3 k87_5658461_4								1			k87_12095250_2 k87_8267521_7
JAFGMT000000000	Zod_Metabat.495	Actinobacteriota	Thermoleophilia	RBG-16-64-13	RBG-16-64-13										k87_13851182_1 k87_622338_24 k87_9554826_18 k87_9554826_19			k87_11516332_21 k87_11516332_4 k87_12730117_11 k87_1428572_32 k87_1428572_90 k87_14373561_41 k87_14373561_76 k87_14971488_13 k87_2416676_5 k87_2542964_38 k87_3635130_2 k87_395038_3 k87_4037594_4 k87_5437438_4 k87_5775779_13 k87_6287023_3 k87_6733575_2	k87_13153209_6 k87_9684593_15									1	k87_14373561_41 k87_14373561_76
JAFGMV000000000	Zod_Metabat.498	Chloroflexota	Anaerolineae	Anaerolineales	EnvOPS12	UBA5796		k87_12159513_38							k87_3255211_51 k87_3255211_52 k87_3403327_16 k87_3403327_18 k87_3403327_23		k87_2187363_55 k87_2252847_124	k87_936982_31 k87_936982_32											k87_936982_31 k87_936982_32		k87_2252847_6
JAFGMX000000000	Zod_Metabat.50	Chloroflexota	Anaerolineae	Promineofilales	UBA4811			k87_9578162_2						k87_13876216_3 k87_13876216_4	k87_10572606_1 k87_10952616_3 k87_13876216_1 k87_19883_4 k87_19883_6 k87_3666214_1 k87_3666214_4 k87_6040118_1 k87_6040118_2 k87_6040118_3 k87_6492154_5 k87_7071178_2 k87_8005706_6					k87_9161287_15 k87_9161287_16 k87_9161287_17 k87_9161287_18								1			k87_11796861_2		k87_5357421_1
JAFGMY000000000	Zod_Metabat.502	Actinobacteriota	RBG-13-55-18	Fen-727	Novel:ZNF015									k87_10275568_1 k87_10275568_2	k87_9021541_1 k87_9021541_2 k87_9021541_3,k87_10208033_5 k87_10275568_1 k87_10275568_2 k87_11711673_1													1
JAFGMZ000000000	Zod_Metabat.509	Bacteroidota	Chlorobia	Chlorobiales	Chlorobiaceae	Chlorobium						k87_5262822_3		k87_251012_3 k87_251012_4	k87_1114624_5 k87_5051652_3		k87_1927593_13		k87_14673245_2	k87_10252548_2 k87_10252548_3 k87_10252548_4 k87_10252548_5	k87_1068264_34 k87_1068264_35 k87_1068264_36	k87_555280_25 k87_555280_26	k87_555280_23 k87_555280_24	k87_1068264_31	k87_5262822_1 k87_5262822_2	k87_14440915_4, k87_14440915_5, k87_14440915_6, k87_14440915_7, k87_14440915_8	k87_14440915_10, k87_14440915_11, k87_14440915_12	1	k87_1068264_35 k87_1068264_36
JAFGNC000000000	Zod_Metabat.529	Proteobacteria	Gammaproteobacteria	UBA6522	UBA6522	FEN-1219													k87_848357_3			k87_12802648_16 k87_533363_6		k87_2052825_5								k87_3207599_2,k87_8752971_1
JAFGND000000000	Zod_Metabat.53	RBG-13-66-14	Novel:ZNC10	Novel:ZNO32	Novel:ZNF078			k87_2056230_38 k87_2056230_40						k87_9890845_26 k87_9890845_27	k87_6281919_24 k87_157030_7 k87_6281919_21 k87_6281919_23 k87_6281919_27 k87_7734101_37 k87_157030_6 k87_157030_5													1			k87_9062297_13 k87_2097302_68 k87_11003821_29 k87_11990837_1 k87_13978355_25 k87_1754082_7 k87_3604358_2 k87_157030_30 k87_157030_2 k87_11995408_7 k87_14536075_2 k87_11427001_5 k87_12481730_2 k87_157030_35 k87_13978355_32 k87_603034_1 k87_5858362_39 k87_12137042_4 k87_7530819_2 k87_11588178_15 k87_10125154_18 k87_6083997_11 k87_665751_25 k87_11645261_3 k87_13260829_21 k87_3604358_1 k87_570322_24 …
JAFGNF000000000	Zod_Metabat.531	Verrucomicrobiota	Kiritimatiellae	SLAD01	Novel:ZNF096			k87_5517799_11												k87_14433971_6 k87_14433971_7 k87_14433971_8 k87_14433971_9
JAFGNG000000000	Zod_Metabat.533	Planctomycetota	SZUA-567	SZUA-567	Novel:ZNF074										k87_14115918_3 k87_4752382_14 k87_4752382_15																k87_11407464_3
JAFGNH000000000	Zod_Metabat.534	Chloroflexota	Anaerolineae	Anaerolineales	E44-bin32			k87_4020713_31 k87_4020713_34							k87_4071191_22 k87_4071191_23 k87_4071191_32 k87_4071191_34 k87_4071191_35					k87_2839294_20 k87_2839294_21 k87_2839294_22 k87_2839294_23				k87_6221510_16				1			k87_1162459_26		k87_3578358_23
JAFGNI000000000	Zod_Metabat.538	Chloroflexota	Anaerolineae	B4-G1	SLSP01			k87_471902_15							k87_6744633_7 k87_6744633_9				k87_8039245_3												k87_4236147_3
JAFGNJ000000000	Zod_Metabat.542	Desulfobacterota	Desulfomonilia_A	Novel:ZNO17	Novel:ZNF033										k87_3365814_4 k87_3365814_5 k87_3365814_6 k87_7933019_35 k87_7933019_36 k87_7933019_41 k87_7933019_42	k87_2981691_141 k87_5129330_1 k87_9461441_65												1
JAFGNK000000000	Zod_Metabat.543	Halobacteriota	Methanosarcinia	Methanotrichales	Methanotrichaceae	Methanothrix									k87_2062_3 k87_2062_4 k87_2062_7				k87_3148369_6 k87_4217138_10 k87_5578176_2												k87_7286551_2 k87_7286551_4
JAFGNL000000000	Zod_Metabat.545	Bacteroidota	Bacteroidia	Bacteroidales	NBLH01	NBLH01									k87_6531667_23 k87_6531667_25 k87_6531667_26		k87_3481230_1	k87_5244745_8 k87_7135869_5	k87_6531667_31					k87_3490475_43,k87_66430_8				1	k87_5244745_8 k87_7135869_5
JAFGNM000000000	Zod_Metabat.546	Thermoproteota	Bathyarchaeia	B26-1	UBA233	SG8-32-3									k87_2530387_51 k87_2530387_52					k87_6265373_1 k87_6265373_2 k87_6265373_3											k87_11368689_35 k87_11820715_12 k87_4743424_8
JAFGNO000000000	Zod_Metabat.549	Chloroflexota	Anaerolineae	SBR1031	UBA3940			k87_3468764_8							k87_1901519_13 k87_3921844_11 k87_3921844_4 k87_3921844_9		k87_3921844_14			k87_4312901_10 k87_4312901_11 k87_4312901_8 k87_4312901_9											k87_8340693_1
JAFGNP000000000	Zod_Metabat.552	Actinobacteriota	Coriobacteriia	OPB41	UBA2279	UBA6100									k87_6767433_10					k87_14936634_10 k87_14936634_11 k87_14936634_12 k87_14936634_13								1
JAFGNQ000000000	Zod_Metabat.553	Acidobacteriota	Aminicenantia	Aminicenantales	Aminicenantaceae			k87_372438_10 k87_372438_9 k87_3749020_2						k87_9379561_1 k87_9379561_2	k87_1342797_8 k87_1342797_9 k87_3383793_4 k87_3383793_7 k87_3383793_8 k87_4590474_8 k87_4590474_9 k87_4974784_2 k87_4974784_3 k87_4974784_8 k87_6055620_2					k87_3383793_12 k87_3383793_14 k87_3383793_15	k87_8064929_1 k87_8064929_2 k87_8064929_3							1	k87_8064929_1 k87_8064929_3
JAFGNS000000000	Zod_Metabat.558	Desulfobacterota	Desulfobacteria	Desulfatiglandales	B25-G16									k87_11633290_3 k87_11633290_4,k87_6025503_3 k87_6025503_6 k87_7213118_5 k87_7213118_6	k87_4286404_4 k87_4286404_5 k87_4862651_2 k87_4862651_3 k87_5438548_2 k87_5438548_3 k87_5439223_1 k87_5573329_1 k87_7982981_5 k87_8689370_13			k87_14978819_3 k87_7177803_4 k87_7685656_3 k87_9757791_2	k87_4466504_2										k87_7177803_4 k87_7685656_3
JAFGNT000000000	Zod_Metabat.564	Halobacteriota	Methanomicrobia	Methanomicrobiales	Methanomicrobiaceae	LKUD01									k87_4429822_37 k87_4429822_38 k87_4429822_39
JAFGNU000000000	Zod_Metabat.568	Chloroflexota	Anaerolineae	SBR1031	UBA2029	MO-CFX2		k87_9760915_16																							k87_13192911_15
JAFGNV000000000	Zod_Metabat.569	Chloroflexota	Anaerolineae	4572-78	J111								k87_2834169_21						k87_14723799_31										k87_2834169_21 k87_9041759_11		k87_6312049_4		k87_3789281_7 k87_4514457_2
JAFGNW000000000	Zod_Metabat.57	Zixibacteria	MSB-5A5	GN15	FEB-12			k87_10589051_9	k87_10589051_7 k87_10589051_8	k87_10589051_10 k87_2502164_1	k87_2502164_2 k87_2502164_3	k87_10589051_26	k87_10589051_21 k87_10589051_23 k87_2502164_5		k87_14798021_11 k87_14798021_12 k87_2113332_7 k87_692487_4 k87_692487_5					k87_4626065_5 k87_4626065_7 k87_4626065_8 k87_4626065_9
JAFGNY000000000	Zod_Metabat.574	Bacteroidota	Bacteroidia	Bacteroidales	FEN-979	QYOJ01									k87_1783657_1 k87_2630002_10 k87_2630002_11 k87_2630002_9 k87_4175216_3 k87_5153830_2 k87_7225224_1 k87_7225224_2	k87_2564326_10 k87_2564326_9								k87_7547393_12
JAFGNZ000000000	Zod_Metabat.575	Myxococcota	Myxococcia	Myxococcales	Myxococcaceae	Hyalangium														k87_14170030_11 k87_14170030_12 k87_2275016_1 k87_2275016_2 k87_2275016_4		k87_1320029_14 k87_1320029_15 k87_1320029_16 k87_1320029_18 k87_1320029_19 k87_1320029_21		k87_2169250_1, k87_5062576_27				1	k87_3289040_7 k87_446953_121			k87_436079_25 k87_8776269_19
JAFGOA000000000	Zod_Metabat.578	Asgardarchaeota	Lokiarchaeia	CR-4	SOKP01			k87_6945724_4							k87_11300317_30 k87_13811042_67 k87_13811042_68 k87_2349023_4 k87_500780_7 k87_500780_8 k87_7854694_3 k87_7854694_4 k87_7854694_5 k87_934897_27 k87_9457805_20				k87_5050816_29
JAFGOB000000000	Zod_Metabat.59	Chloroflexota	Dehalococcoidia	Dehalococcoidales	UBA3254	UBA3254									k87_12460784_35 k87_12460784_38 k87_3565822_5 k87_3565822_6 k87_3565822_7			k87_13147841_1 k87_13147841_3 k87_5230732_62 k87_5230732_63 k87_545722_6 k87_545722_8		k87_7737489_5 k87_7737489_6 k87_7737489_7								1	k87_12452226_21 k87_12452226_23 k87_5230732_62 k87_5230732_63		k87_10915995_2 k87_5230732_75 k87_9406051_5
JAFGOC000000000	Zod_Metabat.597	Chloroflexota	Dehalococcoidia	Dehalococcoidales	RBG-16-60-22	RBG-13-51-18									k87_14771783_19 k87_14771783_21 k87_4109529_7 k87_4109529_8 k87_4109529_9			k87_11229972_22 k87_11229972_24 k87_13704342_4 k87_13704342_5 k87_5538236_22 k87_5538236_24											k87_11229972_22 k87_11229972_24		k87_10733950_15
JAFGOD000000000	Zod_Metabat.604	Chloroflexota	Anaerolineae	Anaerolineales	UBA11579			k87_1183880_235																							k87_1183880_108
JAFGOE000000000	Zod_Metabat.605	KSB1	UBA2214	AABM5-25-91	Novel:ZNF048			k87_11395468_5																							k87_3846405_33
JAFGOF000000000	Zod_Metabat.609	Chloroflexota	Dehalococcoidia	GIF9	AB-539-J10									k87_2058580_8 k87_2058580_9
JAFGOG000000000	Zod_Metabat.611	Chloroflexota	Anaerolineae	Novel:ZNO10	Novel:ZNF022			k87_3057730_4 k87_3057730_6							k87_12738374_1 k87_12738374_2 k87_1986832_6 k87_1986832_8 k87_5011352_2 k87_5011352_3 k87_5011352_4 k87_5157542_1 k87_5157542_6 k87_596072_11 k87_596072_15 k87_596072_17 k87_621714_1 k87_9209768_1																k87_4728605_2
JAFGOH000000000	Zod_Metabat.612	Bacteroidota	Bacteroidia	Bacteroidales	GCA-2748055												k87_6537504_57
JAFGOJ000000000	Zod_Metabat.614	Chloroflexota	Anaerolineae	B4-G1	Novel:ZNF024			k87_13245776_2						k87_6063358_5 k87_6063358_6	k87_1113503_14 k87_1113503_19 k87_1184773_1 k87_1184773_2 k87_13616861_4 k87_1560169_15 k87_1560169_16 k87_1560169_17 k87_1560169_23 k87_1576973_3 k87_1576973_5 k87_1576973_6 k87_1576973_8 k87_19084_1 k87_1984026_1 k87_2871497_11 k87_2871497_8 k87_2871497_9 k87_5128658_1 k87_5128658_2 k87_5128658_3 k87_5128658_4 k87_6063358_3 k87_6063358_4 k87_9857_2 k87_9857_7			k87_2594707_4 k87_9964415_3		k87_6063358_11 k87_6063358_12 k87_6063358_13 k87_6063358_14									k87_2594707_4 k87_9964415_3		k87_10245015_3
JAFGOK000000000	Zod_Metabat.615	Actinobacteriota	Actinomycetia	Mycobacteriales	Micromonosporaceae	Dactylosporangium		k87_6997427_2
JAFGOL000000000	Zod_Metabat.617	Bdellovibrionota	FAC87	Novel:ZNO09	Novel:ZNF019															k87_11197670_1 k87_11197670_2 k87_11197670_3 k87_11197670_4
JAFGOM000000000	Zod_Metabat.630	Halobacteriota	Methanomicrobia	Methanomicrobiales	Methanospirillaceae										k87_3570175_37 k87_3570175_38 k87_3570175_39 k87_6235360_26
JAFGOO000000000	Zod_Metabat.632	Halobacteriota	Methanosarcinia	Methanosarcinales	Methanosarcinaceae										k87_10317844_3 k87_1162634_6 k87_1162634_7 k87_1162634_8 k87_12404295_3 k87_3154686_3 k87_3314719_5 k87_7238138_6 k87_7238138_7 k87_7238138_8													1
JAFGOP000000000	Zod_Metabat.636	Chloroflexota	Anaerolineae	Anaerolineales	UBA4823									k87_5316308_28 k87_5316308_29	k87_5316308_23 k87_5316308_24 k87_5316308_25 k87_5316308_26 k87_7537313_12 k87_7537313_13 k87_7537313_2 k87_7537313_3 k87_7537313_5 k87_872458_10 k87_872458_12 k87_872458_16 k87_872458_20			k87_4666848_7 k87_4666848_8	k87_6150638_8	k87_1400802_37 k87_1400802_38 k87_1400802_39 k87_1400802_40								1	k87_3629799_20 k87_3858775_21 k87_4666848_7 k87_4666848_8		k87_4419395_47
JAFGOQ000000000	Zod_Metabat.638	Bacteroidota	Bacteroidia	Bacteroidales	UBA6680	UBA6680													k87_7444037_12		k87_13583867_1 k87_13583867_2 k87_13583867_3							1	k87_13583867_1 k87_13583867_2
JAFGOS000000000	Zod_Metabat.642	Bacteroidota	Bacteroidia	Bacteroidales	UBA10428	UBA10428		k87_3076942_1													k87_1863310_2 k87_1863310_3 k87_1863310_4								k87_1863310_3 k87_1863310_4
JAFGOV000000000	Zod_Metabat.65	Bacteroidota	Bacteroidia	Bacteroidales	VadinHA17	LD21								k87_5571782_3 k87_5571782_4	k87_1308257_17 k87_1308257_18 k87_3643633_7 k87_3643633_8 k87_3887895_10 k87_3887895_11 k87_3887895_9									k87_6826909_7				1
JAFGOW000000000	Zod_Metabat.652	Desulfobacterota	Desulfuromonadia	Novel:ZNO18	Novel:ZNF034														k87_12872516_41					k87_12872516_42				1
JAFGOX000000000	Zod_Metabat.659	Iainarchaeota	Iainarchaeia	Novel:ZNO04	Novel:ZNF06																										k87_11815193_3
JAFGOY000000000	Zod_Metabat.663	Chloroflexota	Anaerolineae	SBR1031	UBA3940			k87_823121_83							k87_12415743_19 k87_12415743_21 k87_12415743_22 k87_9110426_6 k87_9110426_7					k87_12766939_16 k87_12766939_17 k87_12766939_18 k87_12766939_19				k87_409652_122				1			k87_11430400_26
JAFGOZ000000000	Zod_Metabat.664	Bacteroidota	Bacteroidia	Bacteroidales	GCA-2748055			k87_9370039_37	k87_8041567_4 k87_8041567_5	k87_8041567_6 k87_8041567_7 k87_8041567_8					k87_3809347_61 k87_3809347_62 k87_3809347_63		k87_6127699_21							k87_6127699_31
JAFGPB000000000	Zod_Metabat.669	Bacteroidota	Bacteroidia	Bacteroidales	UBA5072	UBA5072								k87_11148532_3 k87_11148532_4	k87_12743759_10 k87_12743759_7 k87_12743759_9 k87_8008861_3 k87_8008861_4 k87_8008861_5,k87_336564_4 k87_336564_5									k87_1675739_9				1
JAFGPC000000000	Zod_Metabat.67	Planctomycetota	Phycisphaerae	Sedimentisphaerales	Anaerohalophaeraceae	FEN-1350		k87_1620921_9						k87_7408986_8 k87_7408986_9						k87_12832454_11 k87_12832454_12 k87_12832454_13 k87_12832454_14
JAFGPD000000000	Zod_Metabat.670	Patescibacteria	Microgenomatia	GWA2-44-7	UBA8517														k87_6577361_4
JAFGPF000000000	Zod_Metabat.674	Chloroflexota	Dehalococcoidia	Dehalococcoidales	RBG-16-60-22	RBG-16-60-22												k87_12605151_30 k87_12605151_38 k87_12605151_40 k87_13439116_2 k87_13781252_2 k87_1617341_27 k87_8313397_1 k87_9860880_2	k87_12605151_83		k87_5765019_17 k87_5765019_18 k87_5765019_19							1	k87_12605151_38 k87_12605151_40
JAFGPG000000000	Zod_Metabat.676	Thermoplasmatota	Thermoplasmata	Methanomassiliicoccales	UBA472										k87_11729331_5 k87_11729331_6 k87_1321263_2 k87_188212_5
JAFGPH000000000	Zod_Metabat.678	Desulfobacterota	Desulfobacteria	Desulfatiglandales	HGW-15			k87_1335363_3 k87_7605231_3	k87_1335363_4 k87_1335363_5	k87_1335363_7 k87_3456415_3 k87_1335363_8 k87_3456415_2 k87_1335363_9 k87_3456415_1	k87_313837_10 k87_3899853_7 k87_313837_11 k87_3899853_8	k87_313837_8	k87_10165332_6 k87_12690323_3 k87_313837_9 k87_3899853_6 k87_580877_11 k87_580877_9	k87_2053177_6 k87_2053177_7	k87_10326974_2 k87_12516506_1 k87_13832651_1 k87_2053177_10 k87_2652347_1 k87_2653454_2 k87_2677771_5 k87_3329139_1 k87_3330022_1 k87_3737311_31 k87_539712_5 k87_6239129_7 k87_723920_1 k87_8709442_17 k87_8709442_18 k87_3188546_2			k87_12939259_12 k87_12939259_11 k87_155797_1 k87_155797_2 k87_7423352_10 k87_7423352_11 k87_8376351_2 k87_9634547_2 k87_969180_2 k87_8376351_3 k87_9634547_3 k87_969180_4										1	k87_12939259_11 k87_12939259_12 k87_155797_1 k87_155797_2 k87_7423352_10 k87_7423352_11 k87_8376351_2 k87_8376351_3 k87_9634547_2 k87_9634547_3 k87_969180_2 k87_969180_4
JAFGPI000000000	Zod_Metabat.682	Krumholzibacteriota	Krumholzibacteria	SSS58A	SSS58A									k87_4049426_8 k87_4049426_9	k87_12532887_20 k87_12532887_21 k87_12532887_23 k87_1580349_24 k87_7952861_1 k87_7952861_2
JAFGPK000000000	Zod_Metabat.684	Fermentibacterota	Fermentibacteria	Fermentibacterales	Fermentibacteraceae	Aegiribacteria		k87_344630_18 k87_518322_29						k87_1832841_12 k87_1832841_13	k87_1832841_16 k87_1832841_18 k87_1832841_4 k87_1832841_5 k87_1832841_9 k87_1956065_10 k87_1956065_11 k87_2658040_4 k87_2658040_5 k87_2658040_6																k87_3007402_7
JAFGPM000000000	Zod_Metabat.690	Thermoplasmatota	E2	DHVEG-1	DHVEG-1	SM1-50		k87_3740779_4							k87_10512231_1 k87_10512231_2 k87_10512231_3 k87_12304611_1 k87_12304611_2 k87_4719352_1 k87_5569814_1 k87_5569814_2 k87_8455358_6 k87_8455358_7 k87_8455358_8																k87_6335490_6
JAFGPO000000000	Zod_Metabat.699	WOR-3	WOR-3	SM23-42	SM23-42									k87_7679164_46 k87_7679164_47,k87_7679164_6 k87_7679164_7	k87_12024268_29 k87_12024268_33 k87_2178452_10 k87_2178452_11 k87_2178452_9 k87_7679164_10 k87_7679164_13 k87_7679164_15 k87_7679164_21 k87_7679164_22 k87_921422_3 k87_921422_4 k87_921422_8 k87_921422_9																k87_11930108_21 k87_5804908_3
JAFGPP000000000	Zod_Metabat.7	Thermoplasmatota	E2	DHVEG-1	DHVEG-1			k87_2050711_24							k87_64382_1 k87_64382_5					k87_8396784_19 k87_8396784_20 k87_8396784_21											k87_9318527_37
JAFGPQ000000000	Zod_Metabat.700	Spirochaetota	Spirochaetia	Spirochaetales	Spirochaetaceae_B	SZUA-368													k87_12036602_1
JAFGPS000000000	Zod_Metabat.706	Planctomycetota	Phycisphaerae	Sedimentisphaerales	Anaerohalophaeraceae									k87_11085905_7 k87_11085905_8	k87_13386774_1 k87_9241233_10													1
JAFGPT000000000	Zod_Metabat.707	Eisenbacteria	Novel:ZNC04	Novel:ZNO20	Novel:ZNF038			k87_5007110_2 k87_5007110_4							k87_1997802_3 k87_1997802_4 k87_1997802_5 k87_1997802_6 k87_852738_4 k87_852738_5 k87_852738_6 k87_9461839_22 k87_9461839_23 k87_9461839_24				k87_11207480_9
JAFGPU000000000	Zod_Metabat.708	Actinobacteriota	Acidimicrobiia	Acidimicrobiales	Novel:ZNF014													k87_3361893_1 k87_5141116_6 k87_751038_3						k87_4139784_7					k87_3361893_1 k87_5141116_6
JAFGPV000000000	Zod_Metabat.711	Planctomycetota	Planctomycetes	Pirellulales	UBA11386			k87_1998278_40							k87_7381461_10 k87_7381461_9 k87_8340153_5					k87_9898919_5 k87_9898919_6 k87_9898919_7 k87_9898919_8
JAFGPX000000000	Zod_Metabat.714	Myxococcota	Polyangia	Palsa-1104	Fen-1088	Fen-1118		k87_13887565_5							k87_1026996_4 k87_10693614_8 k87_10693614_9 k87_3718525_4 k87_3718525_5 k87_3718525_6 k87_7111206_17 k87_7111206_18																k87_1378104_19
JAFGPY000000000	Zod_Metabat.715	Planctomycetota	FEN-1346	FEN-1346	Novel:ZNF070			k87_3591493_30							k87_12706759_3 k87_3342947_2 k87_3342947_3 k87_4048576_2
JAFGPZ000000000	Zod_Metabat.717	Desulfobacterota	Syntrophia	Syntrophales	Novel:ZNF036						k87_9228352_50 k87_9228352_51	k87_9228352_48	k87_4383980_6 k87_4383980_8 k87_9228352_49	k87_3914557_10 k87_3914557_9	k87_3914557_11 k87_3914557_12				k87_8301470_1									1	k87_13673621_1 k87_4383980_6			k87_2620663_2
JAFGQA000000000	Zod_Metabat.718	Planctomycetota	Phycisphaerae	UBA1845	UTPLA1			k87_13221632_2									k87_9688889_4	k87_3261224_18 k87_3261224_19	k87_3657651_7	k87_8973413_5 k87_8973413_6 k87_8973413_7 k87_8973413_8								1	k87_3261224_18 k87_3261224_19
JAFGQB000000000	Zod_Metabat.719	Spirochaetota	GWE2-31-10	GWE2-31-10	GWE2-31-10															k87_526608_13 k87_526608_14 k87_526608_15 k87_526608_16
JAFGQC000000000	Zod_Metabat.720	Chloroflexota	Anaerolineae	Anaerolineales	E44-bin32										k87_10909390_35 k87_10909390_36 k87_5039605_10 k87_5039605_7 k87_5039605_8				k87_115018_139												k87_4512638_35		k87_579257_19
JAFGQD000000000	Zod_Metabat.729	Desulfobacterota	Syntrophia	Syntrophales	UBA2210						k87_1800386_2 k87_1800386_3	k87_1800386_5	k87_12331266_10 k87_12331266_8 k87_1800386_4		k87_2241639_3													1
JAFGQE000000000	Zod_Metabat.73	Firmicutes_A	Clostridia	Saccharofermentanales	Novel:ZNF044														k87_11524824_35
JAFGQF000000000	Zod_Metabat.732	WOR-3	WOR-3	UBA2258	UBA2258									k87_11327609_46 k87_11327609_47,k87_455954_1 k87_455954_2	k87_117427_3 k87_13895528_1 k87_190007_1 k87_357179_3 k87_455954_6 k87_455954_7 k87_455954_8 k87_7359303_3 k87_9112855_3																k87_7822356_3
JAFGQG000000000	Zod_Metabat.733	UBP14	UBA6098	Novel:ZNO36	Novel:ZNF094			k87_2643800_6							k87_10594540_13 k87_10594540_14 k87_10594540_5 k87_10594540_6 k87_10594540_7 k87_10594540_9 k87_5523550_33 k87_5523550_34 k87_7209168_11 k87_7209168_12 k87_7209168_9				k87_10594540_24	k87_7587903_39 k87_7587903_40 k87_7587903_42								1
JAFGQI000000000	Zod_Metabat.740	Chloroflexota	Anaerolineae	Anaerolineales	UBA4823			k87_11172202_6							k87_12797864_28 k87_12797864_30 k87_12797864_31 k87_4211787_26 k87_4211787_27 k87_4740073_22 k87_4740073_25			k87_12797864_40 k87_12797864_41		k87_862941_1 k87_862941_2 k87_862941_3 k87_862941_4								1	k87_12797864_40 k87_12797864_41				k87_4637267_38
JAFGQJ000000000	Zod_Metabat.745	Spirochaetota	Spirochaetia	Spirochaetales	Novel:ZNF102			k87_2208257_3						k87_7835998_3 k87_7835998_4	k87_11291376_1 k87_11291376_2 k87_11291376_3 k87_7835998_7													1
JAFGQK000000000	Zod_Metabat.749	Spirochaetota	Spirochaetia	Spirochaetales	Novel:ZNF103			k87_9228172_20						k87_1342831_7 k87_1342831_8,k87_7516754_17 k87_7516754_18	k87_5576955_7 k87_7516754_14 k87_7516754_6					k87_12494369_6 k87_12494369_7 k87_12494369_8 k87_12494369_9								1			k87_1888827_1
JAFGQL000000000	Zod_Metabat.752	Spirochaetota	Spirochaetia	Spirochaetales	Marispirochaetaceae														k87_6920833_14
JAFGQN000000000	Zod_Metabat.76	Myxococcota	Polyangia	Novel:ZNO27	Novel:ZNF053			k87_6725392_24	k87_6725392_19 k87_6725392_20	k87_6725392_21 k87_6725392_22 k87_6725392_23					k87_6725392_16 k87_6725392_17 k87_6725392_18													1			k87_7213924_10
JAFGQO000000000	Zod_Metabat.768	Bacteroidota	Bacteroidia	Bacteroidales	UBA10428	UBA10428		k87_13897994_4	k87_8463619_6 k87_8463619_7	k87_8463619_10 k87_8463619_8 k87_8463619_9					k87_11228224_16 k87_11228224_17 k87_12844429_37 k87_12844429_38 k87_12844429_39 k87_6520685_2 k87_6520685_3 k87_6526589_3 k87_6526589_4 k87_791007_33 k87_791007_34 k87_791007_35													1
JAFGQP000000000	Zod_Metabat.769	Planctomycetota	Phycisphaerae	Sedimentisphaerales	Anaerohalophaeraceae	UBA7708														k87_4122766_2 k87_4122766_3 k87_4122766_4 k87_4122766_5
JAFGQQ000000000	Zod_Metabat.777	Bacteroidota	Bacteroidia	Bacteroidales	PUMT01				k87_712408_3 k87_712408_4	k87_4652629_4 k87_712408_1 k87_712408_2					k87_3205120_4 k87_3205120_5 k87_3205120_6
JAFGQR000000000	Zod_Metabat.779	Verrucomicrobiota	Verrucomicrobiae	Pedosphaerales	Palsa-1400									k87_3689951_25 k87_3689951_26	k87_13808829_11 k87_13808829_12 k87_5185205_24 k87_5185205_29				k87_14389700_50									1
JAFGQS000000000	Zod_Metabat.781	Desulfobacterota	Syntrophia	Syntrophales	UBA3084									k87_463206_10 k87_463206_11	k87_4315234_3 k87_4315234_4 k87_463206_4 k87_463206_7 k87_463206_8 k87_463206_9													1
JAFGQU000000000	Zod_Metabat.783	Omnitrophota	Koll11	4484-171	4484-171			k87_4966039_115 k87_4966039_116												k87_4966039_49 k87_4966039_50 k87_4966039_51 k87_4966039_52
JAFGQW000000000	Zod_Metabat.792	Planctomycetota	UBA8108	Novel:ZNO44	Novel:ZNF076			k87_7130132_8						k87_7166675_1 k87_7166675_2	k87_1444042_13 k87_1444042_14 k87_3968576_1 k87_4824463_28 k87_8637761_16					k87_4824463_28 k87_4824463_29 k87_4824463_30 k87_4824463_31								1
JAFGQZ000000000	Zod_Metabat.800	Bacteroidota	Bacteroidia	Bacteroidales	UBA10428	UBA10428									k87_5907731_27 k87_5907731_28 k87_5907731_29						k87_6371711_21 k87_6371711_22 k87_6371711_23								k87_6371711_22 k87_6371711_23
JAFGRA000000000	Zod_Metabat.802	Chloroflexota	Anaerolineae	Anaerolineales	UBA11579			k87_11374834_13							k87_10918141_16 k87_10918141_17 k87_57754_17 k87_57754_18 k87_57754_20 k87_8802413_1 k87_8802413_2		k87_13296602_2											1
JAFGRB000000000	Zod_Metabat.807	Myxococcota	B64-G9	B64-G9	B64-G9									k87_1946593_45 k87_1946593_46	k87_12790192_2 k87_12790192_3 k87_12790192_4 k87_12790192_5 k87_1946593_29 k87_1946593_37 k87_1946593_42 k87_2314670_4 k87_2314670_5 k87_3641574_14 k87_3641574_15 k87_3660125_20 k87_3660125_21 k87_4055393_11 k87_7443229_2			k87_1946593_68 k87_1946593_69										1	k87_1946593_68 k87_1946593_69
JAFGRC000000000	Zod_Metabat.810	Bacteroidota	Bacteroidia	Bacteroidales	UBA5072	UBA5072		k87_86174_3	k87_3922994_6 k87_5115751_5	k87_5115751_1 k87_5115751_3 k87_5115751_4				k87_2528780_14 k87_2528780_15	k87_1649536_16 k87_1649536_17 k87_1649536_18 k87_626107_4 k87_626107_5 k87_8147477_13 k87_8957335_2 k87_8957335_4 k87_8957335_5									k87_5063311_29				1
JAFGRD000000000	Zod_Metabat.813	Planctomycetota	Planctomycetes	Pirellulales	UBA11386			k87_5740772_122 k87_5740772_144							k87_3160183_10 k87_3160183_11 k87_3608936_5 k87_5740772_86 k87_5740772_87 k87_5740772_88				k87_1660285_6	k87_1734439_17 k87_1734439_18 k87_1734439_19 k87_1734439_20								1				k87_7141256_103
JAFGRE000000000	Zod_Metabat.815	Desulfobacterota	Novel:ZNC15	Novel:ZNO15	Novel:ZNF031			k87_4619229_2						k87_1530464_8 k87_1530464_9,k87_3817125_62 k87_3817125_63	k87_1530464_12			k87_4461481_10 k87_4461481_9	k87_6560305_2									1	k87_2333781_9 k87_4461481_10
JAFGRF000000000	Zod_Metabat.816	WOR-3	WOR-3	UBA2258	UBA2258	UBA2258								k87_1780611_8 k87_1780611_9	k87_2057679_14 k87_2057679_6 k87_2057679_7 k87_2057679_8 k87_2057679_9
JAFGRI000000000	Zod_Metabat.823	Chloroflexota	Anaerolineae	SBR1031	A4b													k87_5094021_2 k87_5094021_4	k87_751674_3	k87_784155_11 k87_784155_12 k87_784155_13 k87_784155_14
JAFGRL000000000	Zod_Metabat.827	Planctomycetota	Phycisphaerae	Sedimentisphaerales	Anaerohalophaeraceae	B140-G9														k87_13656497_3 k87_13656497_4 k87_13656497_5
JAFGRO000000000	Zod_Metabat.833	Nanoarchaeota	Nanoarchaeia	Woesearchaeales	GW2011-AR15									k87_5632223_36 k87_5632223_37	k87_2975495_26 k87_2975495_27 k87_2975495_29					k87_5632223_39 k87_5632223_41
JAFGRP000000000	Zod_Metabat.836	Desulfobacterota	Syntrophia	Syntrophales	UBA5619	UBA5619								k87_13802119_4 k87_13802119_5	k87_13802119_6 k87_13802119_7 k87_14490054_21 k87_4194795_2 k87_4194795_4 k87_4194795_5 k87_4292319_1 k87_5340102_1				k87_2876398_5
JAFGRR000000000	Zod_Metabat.846	Planctomycetota	Phycisphaerae	UBA1845	Fen-1342			k87_3391675_5 k87_4255962_2						k87_11665134_6 k87_11665134_7														1					k87_5563432_1
JAFGRS000000000	Zod_Metabat.847	Verrucomicrobiota	Lentisphaeria	UBA1407	Lenti-02			k87_14511441_3
JAFGRT000000000	Zod_Metabat.850	Acidobacteriota	UBA6911	Novel:ZNO06	Novel:ZNF013									k87_873638_19 k87_873638_20	k87_2198166_18 k87_2198166_19 k87_2198166_21 k87_2198166_22 k87_2198166_26 k87_2390408_21 k87_2695059_17 k87_3726033_35 k87_3805344_14 k87_494405_11 k87_494405_13 k87_523390_74 k87_5638391_21 k87_6435248_16 k87_7190678_1		k87_742221_6		k87_1968150_24									1
JAFGRU000000000	Zod_Metabat.852	Desulfobacterota	Desulfuromonadia	Novel:ZNO18	Novel:ZNF034														k87_12561573_16					k87_3920195_4				1
JAFGRV000000000	Zod_Metabat.855	Spirochaetota	Spirochaetia	Spirochaetales	Novel:ZNF103			k87_194210_3						k87_4672370_6 k87_4672370_7,k87_7771945_2 k87_7771945_3	k87_4672370_3 k87_7178799_9 k87_7771945_13 k87_7771945_14 k87_7771945_6 k87_7771945_8					k87_2765443_10 k87_2765443_11 k87_2765443_8 k87_2765443_9								1
JAFGRX000000000	Zod_Metabat.858	Calditrichota	Calditrichia	Calditrichales	Calditrichaceae	Zgenome-0002	Zgenome-0002 sp003854985	k87_2561660_55									k87_5018910_36			k87_6532861_38 k87_6532861_39 k87_6532861_40 k87_6532861_41								1
JAFGRY000000000	Zod_Metabat.86	SM23-31	SM23-31	QNDG01	Novel:ZNF079			k87_14255213_5						k87_3829863_20 k87_3829863_21	k87_14354797_4 k87_14354797_5 k87_14354797_6									k87_4770949_54
JAFGSB000000000	Zod_Metabat.863	KSB1	UBA2214	UBA2214	Zgenome-0027									k87_13405854_93 k87_13405854_94					k87_13913831_4					k87_6283608_8
JAFGSD000000000	Zod_Metabat.866	Actinobacteriota	Coriobacteriia	OPB41	UBA2279	UBA2279									k87_3319167_3				k87_3782258_7 k87_6136645_2	k87_10649726_10 k87_10649726_7 k87_10649726_8 k87_10649726_9								1
JAFGSE000000000	Zod_Metabat.868	Desulfobacterota	Desulfobacteria	Desulfatiglandales	HGW-15			k87_7291672_1			k87_1718659_6 k87_1718659_7	k87_1718659_4	k87_1718659_5 k87_267256_2 k87_5872935_1 k87_892558_4		k87_2161759_30 k87_2161759_31 k87_9090076_1 k87_949293_1 k87_949293_2 k87_949293_3			k87_1413123_1 k87_3481633_8 k87_4037696_7 k87_4055576_13 k87_5404405_5 k87_5404405_6 k87_7141509_1 k87_7141509_2 k87_7654160_1 k87_7654160_3											k87_5404405_5 k87_5404405_6 k87_7654160_1 k87_7654160_3
JAFGSF000000000	Zod_Metabat.875	Acidobacteriota	Aminicenantia	UBA2199	UBA2199			k87_5375724_4 k87_5375724_5						k87_490086_10 k87_490086_9	k87_3660060_13 k87_3660060_14 k87_3660060_15 k87_490086_13 k87_490086_14 k87_490086_15													1
JAFGSG000000000	Zod_Metabat.878	Spirochaetota	UBA4802	UBA4802	Novel:ZNF085									k87_12225224_15 k87_12225224_16	k87_12225224_10 k87_12225224_11 k87_12225224_12 k87_1837414_27 k87_1837414_28 k87_1837414_32 k87_1837414_33 k87_5866061_37 k87_5866061_38 k87_5866061_39 k87_8581369_1 k87_8581369_24			k87_7859499_15 k87_865083_29 k87_865083_31						k87_4812935_7				1
JAFGSI000000000	Zod_Metabat.883	Chloroflexota	Anaerolineae	Anaerolineales	EnvOPS12	UBA877								k87_1380354_25 k87_1380354_26 k87_1664629_12 k87_1664629_13	k87_11653094_24 k87_11653094_26 k87_11653094_27 k87_1380354_20 k87_1380354_21 k87_1380354_22 k87_1380354_23 k87_3047220_104 k87_3047220_105		k87_3047220_174	k87_7347428_39 k87_7347428_40										1	k87_7347428_39 k87_7347428_40
JAFGSJ000000000	Zod_Metabat.886	CSSED10-310	Novel:ZNC05	Novel:ZNO41	Novel:ZNF100			k87_3091153_4						k87_4062507_33 k87_4062507_34	k87_114840_20 k87_4062507_28 k87_4062507_29 k87_4062507_30 k87_8378358_1 k87_8378358_3 k87_8378358_4													1
JAFGSK000000000	Zod_Metabat.887	WOR-3	WOR-3	UBA2258	B3-TA06									k87_9440395_8 k87_9440395_9	k87_10066826_37 k87_10066826_42 k87_10066826_43					k87_8918676_31 k87_8918676_32 k87_8918676_34								1			k87_10900630_57 k87_110771_139 k87_110771_142 k87_13026690_7 k87_3060225_13 k87_4241360_58 k87_8028299_2 k87_8750270_43
JAFGSM000000000	Zod_Metabat.896	SZUA-182	Novel:ZNC12	Novel:ZNO35	Novel:ZNF092			k87_13144749_4						k87_7988518_7 k87_7988518_8	k87_7988518_2 k87_7988518_3 k87_7988518_4													1
JAFGSO000000000	Zod_Metabat.906	Calditrichota	Calditrichia	RBG-13-44-9	RBG-13-44-9	RQOF01	RQOF01 sp003854955							k87_9355358_6 k87_9355358_7				k87_2727316_5 k87_8247067_1											k87_2727316_5 k87_8247067_1
JAFGSR000000000	Zod_Metabat.916	Planctomycetota	Phycisphaerae	Sedimentisphaerales	SM23-30									k87_5532134_19 k87_5532134_20	k87_265336_10 k87_265336_11 k87_265336_9
JAFGSS000000000	Zod_Metabat.919	Acidobacteriota	UBA6911	UBA6911	UBA6911										k87_1446135_1 k87_1446135_2 k87_1576626_7 k87_6092895_6 k87_6092895_7 k87_6092895_8			k87_1287467_13 k87_377347_36		k87_312984_10 k87_312984_7 k87_312984_8 k87_312984_9								1	k87_1287467_13 k87_377347_36
JAFGST000000000	Zod_Metabat.920	Acidobacteriota	Aminicenantia	UBA2199	UBA2199	UBA2199		k87_251019_18						k87_2867325_4 k87_2867325_5	k87_10804081_4 k87_10804081_5 k87_1558938_11 k87_1558938_12 k87_1558938_14													1
JAFGSU000000000	Zod_Metabat.930	KSB1	UBA2214	UBA2214	UBA2214									k87_12685031_2 k87_12685031_3			k87_14722352_5
JAFGSV000000000	Zod_Metabat.932	Aenigmatarchaeota	Aenigmatarchaeia	QMZP01	QMZP01															k87_6159041_51,k87_6159041_52 k87_6159041_53 k87_6159041_54
JAFGSW000000000	Zod_Metabat.934	Spirochaetota	Spirochaetia	Spirochaetales	RPPD01			k87_8668588_15						k87_8083425_21 k87_8083425_22						k87_8668588_58 k87_8668588_59 k87_8668588_60 k87_8668588_61
JAFGSX000000000	Zod_Metabat.937	Myxococcota	UBA727	Novel:ZNO28	Novel:ZNF054			k87_4534787_4						k87_10205221_4 k87_10205221_5	k87_11643868_1 k87_11643868_2 k87_13695361_5 k87_13695361_6 k87_13695361_7 k87_9023989_1 k87_9023989_2 k87_9023989_3			k87_2052988_15 k87_2052988_16											k87_2052988_15 k87_2052988_16
JAFGSY000000000	Zod_Metabat.940	Desulfobacterota	Novel:ZNC02	Novel:ZNO14	Novel:ZNF030										k87_11423946_29 k87_11423946_30 k87_11423946_31 k87_11423946_32 k87_11423946_33 k87_11423946_34 k87_6793653_8		k87_1637768_43	k87_2509725_55 k87_5395590_23			k87_5423531_160 k87_5423531_161 k87_5423531_162							1	k87_5423531_160 k87_5423531_162
JAFGSZ000000000	Zod_Metabat.943	Bacteroidota	Bacteroidia	Bacteroidales	UBA10428			k87_5106603_55	k87_266084_29 k87_266084_31	k87_266084_33 k87_266084_34 k87_266084_37				k87_4444500_56 k87_4444500_57	k87_13012249_4 k87_13012249_5 k87_483608_3 k87_483608_4 k87_483608_5 k87_6600333_8 k87_6600333_9						k87_234968_61 k87_234968_62 k87_234968_63							1	k87_234968_62 k87_234968_63
JAFGTA000000000	Zod_Metabat.946	Thermoproteota	Bathyarchaeia	TCS64	TCS64	RBG-16-57-9		k87_6223997_21							k87_12371273_22 k87_12371273_23 k87_12371273_24 k87_12371273_25 k87_12371273_26 k87_12371273_27 k87_12371273_29 k87_12371273_31 k87_12371273_32 k87_14738824_3 k87_14738824_4 k87_5288477_3 k87_5288477_4 k87_5288477_7 k87_5473614_2 k87_6131337_19 k87_6131337_20 k87_6131337_21 k87_6131337_22 k87_6159082_1					k87_8131558_2 k87_8131558_3 k87_8131558_4								1
JAFGTB000000000	Zod_Metabat.947	Myxococcota	Polyangia	Novel:ZNO27	Novel:ZNF053			k87_7938031_106						k87_2568169_18 k87_7938031_188	k87_7938031_125		k87_2762104_37											1
JAFGTC000000000	Zod_Metabat.949	OLB16	OLB16	SURF-12	SURF-12			k87_5366009_2	k87_5366009_3 k87_5366009_4	k87_5366009_7 k87_5366009_8 k87_5366009_9	k87_5366009_19 k87_5366009_20	k87_5366009_23	k87_5366009_22 k87_5366009_26 k87_5366009_27 k87_5366009_28		k87_2298765_19 k87_2298765_20													1
JAFGTD000000000	Zod_Metabat.95	Acidobacteriota	UBA6911	UBA6911	UBA6911	UBA6911		k87_4936135_10	k87_3414534_2 k87_3414534_3	k87_10762545_28 k87_10762545_29 k87_10762545_30 k87_10780650_13 k87_3414534_6 k87_3414534_7	k87_3414534_8 k87_3414534_9	k87_14849599_3	k87_10762545_26 k87_14039995_4 k87_3414534_14 k87_3414534_16 k87_3414534_19	k87_12298586_3 k87_12298586_4	k87_10780650_15 k87_10780650_16 k87_3179089_10 k87_3179089_11 k87_3179089_12 k87_3179089_14 k87_499675_15			k87_1980034_16 k87_3450790_3 k87_4003492_16 k87_499675_4 k87_499675_5 k87_5640290_7 k87_5730770_6 k87_5822931_12	k87_3536597_2	k87_249744_17 k87_249744_18 k87_249744_19 k87_249744_20	k87_12120787_30 k87_12120787_31 k87_12120787_32							1	k87_12120787_31 k87_12120787_32 k87_499675_4 k87_499675_5
JAFGTF000000000	Zod_Metabat.958	Spirochaetota	B62-G9	B62-G9	Novel:ZNF081			k87_6597198_8						k87_13046676_6 k87_13046676_7	k87_13046676_10 k87_13046676_14 k87_13046676_15 k87_13046676_16 k87_13046676_17													1
JAFGTG000000000	Zod_Metabat.96	Planctomycetota	Phycisphaerae	Sedimentisphaerales	Anaerohalophaeraceae										k87_1225580_3 k87_1225580_4 k87_1225580_5 k87_4016148_4					k87_13210044_2 k87_5473089_3 k87_5473089_4 k87_5473089_5
JAFGTH000000000	Zod_Metabat.961	Verrucomicrobiota	Kiritimatiellae	UBA8416	YA12-FULL-48-11									k87_14387395_1 k87_2359607_8	k87_11369926_3 k87_12869032_2 k87_12869032_7
JAFGTJ000000000	Zod_Metabat.964	Chloroflexota	Anaerolineae	SBR1031	UBA2029	MO-CFX2		k87_593065_4							k87_2834507_4 k87_2834507_5			k87_180070_1 k87_180070_2		k87_3792645_2 k87_3792645_3 k87_3792645_4 k87_3792645_5									k87_180070_1 k87_180070_2
JAFGTK000000000	Zod_Metabat.965	Desulfobacterota	Desulfomonilia_A	UBA1062	UBA1062									k87_1143067_1 k87_8203704_9					k87_208701_1
JAFGTM000000000	Zod_Metabat.972	Firmicutes_A	Clostridia	Tissierellales	Dethiosulfatibacteraceae														k87_2115088_4 k87_2115088_5
JAFGTN000000000	Zod_Metabat.975	Planctomycetota	Planctomycetes	Pirellulales	UBA11386			k87_15048844_4							k87_13203206_2 k87_13690134_4 k87_13690134_5 k87_14372850_1 k87_14372850_2 k87_1860675_2 k87_1860675_3 k87_4145192_1 k87_7266261_10 k87_7266261_9 k87_8111951_1 k87_8111951_3													1				k87_9471124_6
JAFGTR000000000	Zod_Metabat.988	Bacteroidota	Bacteroidia	Bacteroidales	UBA5072	UBA5072		k87_454466_18						k87_1366777_5 k87_1366777_6	k87_10331809_5 k87_2086225_19 k87_2086225_20 k87_2086225_22
JAFGTS000000000	Zod_Metabat.996	Desulfobacterota	Syntrophia	Syntrophales	MLS-D									k87_3261272_18 k87_3261272_19	k87_11126220_7 k87_3261272_13 k87_3261272_16 k87_3261272_17		k87_1114909_8		k87_9104464_50
JAFGTT000000000	Zod_Metabat.998	Zixibacteria	MSB-5A5	GN15	PGXB01			k87_1518788_34	k87_1518788_35 k87_1518788_36	k87_1518788_10 k87_1518788_11 k87_1518788_33	k87_1518788_12 k87_1518788_13	k87_1518788_17	k87_1518788_20 k87_1518788_22		k87_2045816_63 k87_2045816_64 k87_3889199_12 k87_3889199_13 k87_4233930_32 k87_9596312_3 k87_9596312_4					k87_1567264_21 k87_1567264_23 k87_1567264_24 k87_1567264_25								1
JAFGTU000000000	Zod_Metabat.999	Planctomycetota	Phycisphaerae	Sedimentisphaerales	Anaerohalophaeraceae									k87_11700371_6 k87_1514228_13	k87_4139749_1 k87_6270644_4 k87_6270644_5 k87_6270644_7 k87_6765900_14 k87_6765900_5 k87_6765900_6 k87_7408253_1 k87_7408253_2
JAFGTV000000000	ZodW_maxbin.058	Proteobacteria	Alphaproteobacteria	Rhodobacterales	Rhodobacteraceae	Rhodovulum		k87_1361321_22									k87_8481427_12		k87_6077954_15			k87_6975648_209 k87_6975648_210 k87_6975648_211 k87_1068391_94 k87_6975648_206 k87_6975648_207 k87_6975648_208	k87_384418_97	k87_1068391_149 k87_1068391_396 k87_1183020_12 k87_27295_2				1			k87_1300204_29	k87_11690896_277
JAFGTX000000000	ZodW_maxbin.062	Firmicutes_A	Clostridia	Peptostreptococcales	Acidaminobacteraceae														k87_11503107_1 k87_13129316_4 k87_2586214_3 k87_9252893_2 k87_9252893_3
JAFGTY000000000	ZodW_maxbin.067	Desulfobacterota	Novel:ZNC02	Novel:ZNO14	Novel:ZNF030										k87_17936595_8 k87_18995004_43 k87_18995004_44 k87_18995004_47 k87_18995004_42 k87_18995004_46 k87_18995004_45		k87_554989_44	k87_1731495_23 k87_8763793_18 k87_17393427_115 k87_1756607_130 k87_623766_60 k87_623766_61 k87_7795184_55			k87_1756607_162 k87_1756607_161 k87_1756607_160							1
JAFGTZ000000000	ZodW_maxbin.084	Proteobacteria	Gammaproteobacteria	Chromatiales	Chromatiaceae	Marichromatium						k87_9635400_1, k87_9635400_10				k87_10380701_11 k87_10380701_4,k87_5187156_2 k87_11835800_6 k87_4577208_5	k87_10380701_3 k87_4577208_6	k87_6712071_3 k87_6712071_2	k87_3077258_2				k87_5128718_4	k87_16240405_3 k87_9322666_8	k87_9635400_5 k87_9635400_6	k87_9635400_11, k87_9635400_12, k87_11189310_3, k87_11189310_4, k87_11189310_5, k87_11189310_6	k87_9635400_7 k87_9635400_8 k87_9635400_9	1		k87_2128989_2 k87_8659906_1
JAFGUA000000000	ZodW_maxbin.088	Firmicutes_A	Clostridia	Saccharofermentanales	Novel:ZNF044														k87_11342321_7 k87_11342321_8									1
JAFGUB000000000	ZodW_maxbin.095	Campylobacterota	Campylobacteria	Campylobacterales	Sulfurimonadaceae			k87_10558053_69							k87_13006806_34 k87_13006806_33			k87_6133712_5 k87_6133712_6	k87_611654_49 k87_6133712_4		k87_10558053_62 k87_10558053_60 k87_10558053_61 k87_4800937_40 k87_4800937_38 k87_4800937_39	k87_520203_35 k87_520203_36 k87_520203_37 k87_565323_42 k87_12058196_36 k87_13776479_76 k87_520203_32 k87_520203_33 k87_520203_34	k87_18232507_57 k87_20674840_99	k87_23488978_11 k87_4800937_43
JAFGUD000000000	ZodW_maxbin.137	Bacteroidota	Bacteroidia	Bacteroidales	UBA3824											k87_13956413_1 k87_13956413_2 k87_13956413_6	k87_13956413_5		k87_20155661_1		k87_6395115_27 k87_6195588_71
JAFGUG000000000	ZodW_maxbin.150	Proteobacteria	Gammaproteobacteria	Thiomicrospirales	Thiomicrospiraceae	Thiomicrorhabdus													k87_21973036_8 k87_2733508_376 k87_3406024_12			k87_12157374_62 k87_2733508_287 k87_1937651_16 k87_8922159_34 k87_11997907_1 k87_12157374_59 k87_12157374_60 k87_8757514_65 k87_12157374_61 k87_8757514_64	k87_11598121_1 k87_10444326_13 k87_10444326_212 k87_11598121_2 k87_12157374_21 k87_13600917_6	k87_2356122_60 k87_2733508_343								k87_8922159_73
JAFGUH000000000	ZodW_maxbin.154	Proteobacteria	Gammaproteobacteria	Halothiobacillales	Halothiobacillaceae	Guyparkeria											k87_13661659_2		k87_8553309_24			k87_1284223_41 k87_1284223_40 k87_4946044_1 k87_1284223_42 k87_19648876_27 k87_21673247_1	k87_23664859_6 k87_11337743_7 k87_23664859_7 k87_4521537_14	k87_11784672_11 k87_14743688_1 k87_9347490_10				1			k87_17264272_16	k87_12476115_19
JAFGUI000000000	ZodW_maxbin.163	Bacteroidota	Bacteroidia	Bacteroidales	VadinHA17	LD21								k87_12040701_1 k87_12040701_7	k87_15901532_1 k87_15901532_2 k87_24313614_2 k87_7160027_2 k87_24313614_1 k87_2876946_12 k87_2876946_11									k87_10554130_1				1
JAFGUJ000000000	ZodW_maxbin.169	Campylobacterota	Campylobacteria	Campylobacterales	Sulfurimonadaceae	Sulfuricurvum												k87_2842777_24 k87_15476914_20 k87_8173673_2	k87_4470400_21			k87_4282500_2 k87_4282500_1 k87_4302238_1 k87_1156313_2 k87_4282500_5 k87_4722907_4 k87_4282500_4 k87_4282500_3	k87_10137324_5 k87_9717007_2	k87_222234_4 k87_8890503_14 k87_8890503_18				1
JAFGUK000000000	ZodW_maxbin.172	Bacteroidota	Bacteroidia	Flavobacteriales	Flavobacteriaceae	Mesoflavibacter																		k87_7119500_5									k87_7733313_2
JAFGUM000000000	ZodW_maxbin.191	Spirochaetota	Spirochaetia	Treponematales	UBA12059	SZUA-370																								k87_20317643_1
JAFGUN000000000	ZodW_maxbin.192	Proteobacteria	Gammaproteobacteria	Halothiobacillales	Halothiobacillaceae	Halothiobacillus	Halothiobacillus sp002281295															k87_1507204_12 k87_21618614_36 k87_21618614_40 k87_4685459_31 k87_5207958_11 k87_1507204_13 k87_21618614_37 k87_21618614_39 k87_19472728_4 k87_19472728_5	k87_12210827_2 k87_15945482_6 k87_16228272_11 k87_16228272_15 k87_16228272_8 k87_6885827_3 k87_9330064_9 k87_12210827_1 k87_16228272_12 k87_24432014_4	k87_13865193_3 k87_5207958_20						k87_11790889_9		k87_20085711_5
JAFGUT000000000	ZodW_maxbin.216	Desulfobacterota	Syntrophia	Syntrophales	MLS-D									k87_2871854_11 k87_2871854_12 k87_8747699_34 k87_8747699_37	k87_2871854_6 k87_12716297_8 k87_2871854_10 k87_2871854_9													1
JAFGUU000000000	ZodW_maxbin.228	Actinobacteriota	Coriobacteriia	OPB41	UBA2279	UBA7930														k87_1330264_10 k87_1330264_13 k87_1330264_12 k87_1330264_11								1
JAFGUW000000000	ZodW_maxbin.277	Planctomycetota	Phycisphaerae	Sedimentisphaerales	Novel:ZNF071									k87_10618760_1 k87_10618760_2 k87_10618760_3																	k87_15140885_2
JAFGUX000000000	ZodW_Metabat.102	Campylobacterota	Campylobacteria	Campylobacterales	Sulfurospirillaceae	Sulfurospirillum		k87_4158321_1										k87_10279652_1 k87_1851819_2 k87_1851819_3 k87_4015886_1			k87_7944498_2 k87_7944498_3			k87_9563149_1				1	k87_1851819_2 k87_1851819_3
JAFGUZ000000000	ZodW_Metabat.115	Delongbacteria	UBA4055	UBA4055	UBA4055			k87_10530847_9									k87_13389065_5		k87_1972090_16									1
JAFGVA000000000	ZodW_Metabat.117	Bacteroidota	Bacteroidia	Bacteroidales	UBA10428	UBA10428		k87_15685727_1									k87_14913019_3		k87_14913019_5		k87_54756_2 k87_54756_3 k87_54756_4								k87_54756_3 k87_54756_4
JAFGVB000000000	ZodW_Metabat.118	Spirochaetota	Spirochaetia	Treponematales	Treponemataceae	Spiro-10													k87_7003051_3
JAFGVC000000000	ZodW_Metabat.12	Firmicutes_A	Clostridia	Tissierellales	Dethiosulfatibacteraceae									k87_5388051_54 k87_5388051_57				k87_10243851_13 k87_10243851_14 k87_11088377_3 k87_11088377_4	k87_2361482_12 k87_2361482_13									1	k87_10243851_13 k87_10243851_14 k87_11088377_3 k87_11088377_4
JAFGVD000000000	ZodW_Metabat.125	Actinobacteriota	Coriobacteriia	OPB41	UBA2279	UBA2279									k87_11540358_45				k87_11068953_79 k87_19987923_9	k87_20446596_29 k87_20446596_30 k87_20446596_31 k87_20446596_32								1
JAFGVE000000000	ZodW_Metabat.126	Campylobacterota	Campylobacteria	Campylobacterales	Sulfurimonadaceae	Sulfurimonas		k87_17260198_29											k87_18134153_45			k87_14343484_81 k87_14343484_84 k87_2999354_100		k87_17350615_26 k87_19208193_14 k87_647523_1								k87_14485026_159
JAFGVG000000000	ZodW_Metabat.13	Bacteroidota	Bacteroidia	Bacteroidales	UBA5072	UBA5072		k87_15802746_4											k87_4156138_4									1
JAFGVH000000000	ZodW_Metabat.130	Campylobacterota	Campylobacteria	Campylobacterales	Sulfurovaceae	FS08-3		k87_17645707_3 k87_18985466_8 k87_2139448_3										k87_279303_2 k87_279303_3	k87_279303_1					k87_12765731_1 k87_1712882_9 k87_3448104_4					k87_279303_2 k87_279303_3
JAFGVI000000000	ZodW_Metabat.137	Desulfobacterota	Novel:ZNC02	Novel:ZNO14	Novel:ZNF030										k87_19243226_19 k87_19243226_20 k87_19243226_21 k87_19243226_22 k87_19243226_23 k87_19243226_24 k87_7605425_1						k87_389941_4 k87_389941_5
JAFGVJ000000000	ZodW_Metabat.155	Bacteroidota	Bacteroidia	Bacteroidales	Prolixibacteraceae	SKHV01									k87_6826704_10 k87_6826704_8 k87_6826704_9		k87_4426895_17, k87_8835864_4		k87_4426895_12		k87_21205901_5 k87_21205901_6 k87_21205901_7			k87_832429_3					k87_21205901_6 k87_21205901_7
JAFGVK000000000	ZodW_Metabat.156	Myxococcota	UBA796	UBA796	Novel:ZNF055			k87_20668240_1 k87_6217847_46									k87_15844995_3, k87_3169917_12		k87_5557087_27	k87_893601_5 k87_893601_6 k87_893601_7 k87_893601_8											k87_16325590_10
JAFGVM000000000	ZodW_Metabat.17	Delongbacteria	UBA4055	UBA4055	UBA4055									k87_12456072_22 k87_12456072_23	k87_12456072_12 k87_12456072_26 k87_12456072_30 k87_12456072_31 k87_5298530_12 k87_5298530_13 k87_5298530_14				k87_12456072_14									1
JAFGVN000000000	ZodW_Metabat.172	Firmicutes_A	Clostridia	Peptostreptococcales	Novel:ZNF045														k87_4705570_22 k87_4705570_23
JAFGVO000000000	ZodW_Metabat.174	Myxococcota	Polyangia	Novel:ZNO27	Novel:ZNF053			k87_13834_7																							k87_19875856_4 k87_9699281_12
JAFGVP000000000	ZodW_Metabat.175	Verrucomicrobiota	Kiritimatiellae	Kiritimatiellales	Pontiellaceae	Pontiella		k87_8083719_31							k87_9118678_15 k87_9118678_16 k87_9118678_18													1
JAFGVQ000000000	ZodW_Metabat.176	Desulfobacterota	Desulfuromonadia	Desulfuromonadales	Geopsychrobacteraceae	BM522								k87_12501712_1 k87_12501712_3			k87_1955451_35 k87_6906719_15 k87_6906719_16			k87_3830327_88 k87_3830327_89 k87_3830327_90 k87_3830327_91			k87_9649392_29					1
JAFGVR000000000	ZodW_Metabat.179	Campylobacterota	Campylobacteria	Campylobacterales	Sulfurimonadaceae			k87_12438329_3										k87_2211957_2 k87_7515689_5						k87_21630994_10 k87_22060572_2					k87_2211957_2 k87_7515689_5
JAFGVU000000000	ZodW_Metabat.182	Bacteroidota	Bacteroidia	Bacteroidales	ML635J-15	Bact-19									k87_1830071_5 k87_1830071_7 k87_1830071_8 k87_3521406_3 k87_3521406_4				k87_1830071_13					k87_10978806_7				1
JAFGVV000000000	ZodW_Metabat.183	Bacteroidota	Bacteroidia	Bacteroidales	Paludibacteraceae	Paludibacter									k87_16212506_37 k87_16212506_39 k87_16212506_40				k87_13061107_2					k87_20370503_2				1
JAFGVW000000000	ZodW_Metabat.186	Spirochaetota	UBA4802	Novel:ZNO34	Novel:ZNF087														k87_7086639_13
JAFGVX000000000	ZodW_Metabat.188	Campylobacterota	Campylobacteria	Campylobacterales	Sulfurovaceae			k87_16791221_5							k87_2047901_11			k87_19907393_1 k87_19907393_3	k87_6309689_4		k87_3739452_60 k87_3739452_61 k87_3739452_62			k87_3739452_57 k87_7970011_17					k87_19907393_1 k87_19907393_3 k87_3739452_60 k87_3739452_61
JAFGVY000000000	ZodW_Metabat.19	Bacteroidota	Bacteroidia	Bacteroidales	Prolixibacteraceae													k87_10709111_5 k87_4483538_2	k87_12055095_6 k87_22612396_2		k87_18418918_11 k87_18418918_12 k87_18418918_13
JAFGVZ000000000	ZodW_Metabat.191	Proteobacteria	Alphaproteobacteria	Rhodobacterales	Rhodobacteraceae	Roseibaca		k87_12061224_10													k87_12497000_3 k87_12497000_4 k87_12497000_6	k87_4768313_49 k87_4768313_50 k87_4768313_52 k87_4768313_53 k87_4768313_54		k87_4877315_6				1	k87_12497000_3 k87_12497000_4 k87_12497000_6
JAFGWB000000000	ZodW_Metabat.2	Bacteroidota	Bacteroidia	Bacteroidales	UBA5072	UBA5072		k87_8545875_2						k87_11575144_1 k87_1371245_6	k87_14646110_4 k87_14646110_6 k87_15191823_4													1
JAFGWC000000000	ZodW_Metabat.217	Bacteroidota	Bacteroidia	Bacteroidales	NBLH01	NBLH01		k87_7635668_8							k87_183262_5 k87_183262_6 k87_183262_8		k87_13592864_9	k87_5989820_13 k87_5989820_15	k87_2763699_1		k87_13592864_39 k87_13592864_40 k87_13592864_41			k87_13592864_66 k87_90360_62				1	k87_13592864_39 k87_13592864_40
JAFGWD000000000	ZodW_Metabat.220	Proteobacteria	Alphaproteobacteria	Rhodospirillales	Rhodospirillaceae	Alpha-05		k87_12394049_19											k87_20248031_2
JAFGWE000000000	ZodW_Metabat.227	Halobacteriota	Methanomicrobia	Methanomicrobiales	Methanomicrobiaceae	Methanomicrobium		k87_18745686_87							k87_12554278_19 k87_12554278_20 k87_12554278_21 k87_9484974_31
JAFGWF000000000	ZodW_Metabat.232	Bacteroidota	Bacteroidia	Bacteroidales	UBA1556	UBA6267										k87_3341720_2 k87_3341720_3 k87_8821068_2	k87_8848108_7		k87_10134135_10 k87_7270756_3 k87_8848108_6					k87_3341720_7 k87_8085904_3					k87_3341720_2 k87_3341720_3
JAFGWG000000000	ZodW_Metabat.234	Bacteroidota	Bacteroidia	Bacteroidales	DTU049	BM518									k87_17397642_18 k87_17397642_20 k87_17397642_21				k87_17397642_26					k87_4214884_7 k87_4981071_14				1			k87_4214884_11
JAFGWH000000000	ZodW_Metabat.241	Bacteroidota	Bacteroidia	Bacteroidales	BBW3	UBA5206									k87_5531557_31 k87_5531557_32 k87_5531557_33	k87_228363_14 k87_228363_15 k87_7019628_17	k87_955286_45		k87_955286_43									1	k87_228363_14 k87_228363_15
JAFGWI000000000	ZodW_Metabat.242	Spirochaetota	Spirochaetia	Spirochaetales	Novel:ZNF103														k87_11022214_2	k87_22719754_6 k87_22719754_7 k87_22719754_8 k87_22719754_9								1
JAFGWJ000000000	ZodW_Metabat.248	Bacteroidota	Bacteroidia	Bacteroidales	Marinilabiliaceae	Breznakibacter	Breznakibacter xylanolytica								k87_14338646_28 k87_14338646_29 k87_14338646_30				k87_8129865_49									1
JAFGWK000000000	ZodW_Metabat.253	Proteobacteria	Alphaproteobacteria	Rhodobacterales	Rhodobacteraceae	Thioclava											k87_47925_5		k87_15130041_18 k87_2442563_6			k87_2401799_7 k87_2401799_8 k87_3418714_2 k87_3418714_3 k87_3418714_4		k87_1961204_7 k87_8038251_11				1				k87_1046606_7
JAFGWM000000000	ZodW_Metabat.263	Myxococcota	Polyangia	HGW-17	HGW-17															k87_23007450_12 k87_23007450_13 k87_23007450_14 k87_23007450_15											k87_6182062_17
JAFGWN000000000	ZodW_Metabat.264	Bacteroidota	Rhodothermia	Balneolales	Balneolaceae	SMO-BIN1		k87_14138183_4
JAFGWO000000000	ZodW_Metabat.265	BMS3Abin14	BMS3Abin14	BMS3Abin14	Novel:ZNF020														k87_16109895_8
JAFGWQ000000000	ZodW_Metabat.273	Campylobacterota	Campylobacteria	Campylobacterales	Sulfurovaceae	BN30871												k87_14573071_15 k87_14573071_16 k87_3155833_1 k87_3155833_3	k87_14573071_17		k87_18248217_6 k87_18248217_7 k87_18248217_8			k87_7617697_4					k87_14573071_15 k87_14573071_16 k87_18248217_7 k87_18248217_8 k87_3155833_1 k87_3155833_3
JAFGWR000000000	ZodW_Metabat.275	Calditrichota	Calditrichia	Calditrichales	Calditrichaceae	Zgenome-0002	Zgenome-0002 sp003854985	k87_1578720_46 k87_1578720_47									k87_10591774_36			k87_13764031_38 k87_13764031_39 k87_13764031_40 k87_13764031_41								1
JAFGWT000000000	ZodW_Metabat.284	Myxococcota	Polyangia	Novel:ZNO27	Novel:ZNF053			k87_16218692_2 k87_9004877_15							k87_18130629_15		k87_23766784_5		k87_11404814_8									1			k87_20861486_11 k87_3909600_9
JAFGWU000000000	ZodW_Metabat.292	Bacteroidota	Bacteroidia	Bacteroidales	GCA-2748055				k87_21065534_6 k87_21065534_7	k87_21065534_3 k87_21065534_4 k87_21065534_5					k87_5832217_56 k87_5832217_57 k87_5832217_59		k87_21647611_59											1
JAFGWV000000000	ZodW_Metabat.297	Desulfobacterota	Novel:ZNC02	Novel:ZNO14	Novel:ZNF030										k87_16635502_7 k87_16635502_8 k87_19854695_2 k87_19854695_3 k87_19854695_4 k87_19854695_5 k87_19854695_6 k87_19854695_7 k87_3999928_1 k87_724640_3				k87_21329298_2 k87_21757485_3		k87_7314061_2 k87_7314061_3
JAFGWX000000000	ZodW_Metabat.299	Proteobacteria	Gammaproteobacteria	Methylococcales	Methylothermaceae	Methylohalobius	Methylohalobius crimeensis	k87_4095907_7											k87_8012279_3					k87_1299065_4 k87_271107_18				1
JAFGWY000000000	ZodW_Metabat.30	Proteobacteria	Gammaproteobacteria	Acidithiobacillales	Acidithiobacillaceae	Acidithiobacillus		k87_8969990_14							k87_9447237_1 k87_9447237_2				k87_16764960_4			k87_8969990_3 k87_8969990_4 k87_8969990_5 k87_8969990_8 k87_8969990_9 k87_9279369_16 k87_9279369_18 k87_9279369_19 k87_9279369_20 k87_9279369_21		k87_11771966_9 k87_17886679_6 k87_22282347_14					k87_22501892_3 k87_22501892_4 k87_22501892_5
JAFGWZ000000000	ZodW_Metabat.303	Desulfobacterota	Syntrophia	Syntrophales	UBA3084									k87_6797206_3 k87_6797206_4	k87_21121925_2 k87_6797206_5 k87_6797206_6 k87_6797206_9			k87_18789369_3 k87_2058806_4 k87_3036193_8											k87_18789369_3 k87_3036193_8
JAFGXA000000000	ZodW_Metabat.305	Proteobacteria	Gammaproteobacteria	UBA9339	UBA9339															k87_5673000_7 k87_5673000_8 k87_5673000_9
JAFGXB000000000	ZodW_Metabat.308	Proteobacteria	Gammaproteobacteria	Burkholderiales	Burkholderiaceae	Thiomonas											k87_11555770_1 k87_9761953_9	k87_24360822_10 k87_24360822_11 k87_3812842_3 k87_9761953_15	k87_22373734_11			k87_7622882_11 k87_7622882_12 k87_7622882_6 k87_7622882_9	k87_10487378_11,k87_23652343_4	k87_24360822_10 k87_24360822_11 k87_3812842_3 k87_9761953_15				1	k87_24360822_10 k87_24360822_11 k87_24360822_9			k87_1913167_27, k87_8312548_5
JAFGXD000000000	ZodW_Metabat.319	Bacteroidota	Bacteroidia	Bacteroidales	GWF2-38-335	GWF2-38-335									k87_9202308_19 k87_9202308_21 k87_9202308_22				k87_9202308_28		k87_18153303_17 k87_18153303_18 k87_18153303_19							1	k87_18153303_17 k87_18153303_18
JAFGXF000000000	ZodW_Metabat.341	Chloroflexota	Anaerolineae	Anaerolineales	Anaerolineaceae										k87_10719702_36 k87_10719702_37 k87_10719702_39 k87_11552003_1 k87_186444_1									k87_1213769_35				1			k87_12711101_15
JAFGXH000000000	ZodW_Metabat.349	UBP6	Novel:ZNC13	Novel:ZNO37	Novel:ZNF095														k87_6036324_3
JAFGXI000000000	ZodW_Metabat.352	Bacteroidota	Bacteroidia	Bacteroidales	UBA6680												k87_2735507_14		k87_8927880_3		k87_2735507_10 k87_2735507_11 k87_2735507_12			k87_22900339_39 k87_3138545_99					k87_2735507_11 k87_2735507_12
JAFGXJ000000000	ZodW_Metabat.353	Bacteroidota	Bacteroidia	Bacteroidales	Prolixibacteraceae	SKHV01		k87_19909029_1									k87_9118319_8											1
JAFGXK000000000	ZodW_Metabat.368	Bacteroidota	Bacteroidia	Bacteroidales	VadinHA17	LD21									k87_15611937_1 k87_21528306_6 k87_21528306_7 k87_7946608_3 k87_7946608_4 k87_7946608_5						k87_22723962_2 k87_22723962_3 k87_22723962_4							1	k87_22723962_2 k87_22723962_3
JAFGXL000000000	ZodW_Metabat.371	Nitrospirota	Thermodesulfovibrionia	Thermodesulfovibrionales	Novel:ZNF057			k87_10517455_95				k87_10517455_77						k87_15250482_4 k87_15250482_5 k87_18121196_60 k87_18121196_61 k87_21249122_16 k87_21249122_18 k87_3647621_41	k87_13387398_50	k87_4489381_18 k87_4489381_19 k87_4489381_20 k87_4489381_21				k87_21249122_11	k87_10517455_73 k87_10517455_74	k87_10517455_76, k87_10517455_78, k87_10517455_79	k87_10517455_83, k87_10517455_84, k87_10517455_85	1	k87_15250482_4 k87_15250482_5 k87_18121196_60 k87_18121196_61 k87_21249122_16 k87_21249122_18
JAFGXM000000000	ZodW_Metabat.376	Bacteroidota	Bacteroidia	Bacteroidales	Tannerellaceae	Parabacteroides_A																		k87_3580165_12				1			k87_376086_3
JAFGXP000000000	ZodW_Metabat.390	Proteobacteria	Gammaproteobacteria	Thiomicrospirales	Thiomicrospiraceae	Thiomicrorhabdus																k87_17425541_6 k87_24941169_19 k87_24941169_20 k87_24941169_21 k87_24941169_22 k87_2585560_33 k87_5822352_52	k87_1034208_56 k87_857250_7 k87_8993233_38	k87_1034208_56 k87_3754650_25 k87_8993233_36				1
JAFGXQ000000000	ZodW_Metabat.4	Myxococcota	Polyangia	Novel:ZNO27	Novel:ZNF053			k87_3391555_29							k87_3391555_48		k87_6122918_2											1			k87_14801603_8 k87_18350050_5
JAFGXR000000000	ZodW_Metabat.41	Spirochaetota	Spirochaetia	Spirochaetales	Spirochaetaceae_B														k87_3741804_21
JAFGXS000000000	ZodW_Metabat.54	Bacteroidota	Bacteroidia	Bacteroidales	F082	SZUA-53									k87_1038961_3 k87_1038961_5 k87_1038961_6		k87_1038961_14				k87_1064221_64 k87_1064221_65 k87_1064221_66			k87_1064221_58 k87_19073748_1 k87_4036376_92 k87_4378673_1				1	k87_1064221_65 k87_1064221_66
JAFGXU000000000	ZodW_Metabat.59	Bacteroidota	Bacteroidia	Bacteroidales	Prolixibacteraceae	Draconibacterium											k87_18918370_8
JAFGXV000000000	ZodW_Metabat.6	Desulfobacterota	Desulfuromonadia	Desulfuromonadales	Desulfuromonadaceae	Pseudodesulfuromonas		k87_3138896_42									k87_16355494_56		k87_17449144_22									1
JAFGXX000000000	ZodW_Metabat.7	Bacteroidota	Bacteroidia	Bacteroidales	VadinHA17	LD21		k87_14718095_10						k87_12836605_29 k87_12836605_30	k87_10593284_1 k87_10593284_3 k87_360958_4 k87_360958_5 k87_360958_6 k87_5823035_11 k87_5823035_12 k87_5823035_31 k87_5823035_32									k87_14049076_47 k87_4151779_3				1
JAFGXY000000000	ZodW_Metabat.71	Proteobacteria	Alphaproteobacteria	Rhodobacterales	Rhodobacteraceae	Cypionkella											k87_14442825_92		k87_5478720_36			k87_21652232_51 k87_21652232_52 k87_21652232_54 k87_21652232_55 k87_23517413_55	k87_23517413_51	k87_12913691_109 k87_2001483_28 k87_9952130_66				1
JAFGXZ000000000	ZodW_Metabat.79	Marinisomatota	UBA2242	UBA2242	UBA2242	B118-G9									k87_16593802_10 k87_16593802_11 k87_16593802_9 k87_837208_1 k87_837208_2				k87_4104757_1					k87_16166926_3
JAFGYA000000000	ZodW_Metabat.82	Fermentibacterota	Fermentibacteria	Fermentibacterales	Fermentibacteraceae	Aegiribacteria		k87_23125601_4 k87_2364710_7						k87_16021237_10 k87_16021237_9 k87_17822632_36 k87_17822632_37	k87_1581033_1 k87_17822632_28 k87_17822632_29 k87_17822632_33 k87_18260483_10 k87_24737394_11 k87_3186200_2 k87_6842049_2 k87_6842049_3 k87_9473674_1													1			k87_15359385_8
JAFGYB000000000	ZodW_Metabat.88	Bacteroidota	Bacteroidia	Bacteroidales	F082	SZUA-53									k87_1195949_107 k87_1195949_109 k87_1195949_110		k87_1195949_119				k87_1195949_100 k87_1195949_101 k87_1195949_99			k87_1195949_93 k87_17368272_110 k87_4077256_74				1	k87_1195949_100 k87_1195949_101
JAFGYC000000000	ZodW_Metabat.9	Proteobacteria	Gammaproteobacteria	Thiomicrospirales	Thiomicrospiraceae	Hydrogenovibrio													k87_14483232_15			k87_10787363_8 k87_14687161_10 k87_14687161_7 k87_14687161_8 k87_4452371_7		k87_11519718_8 k87_767405_11				1				k87_24115571_8
JAFGYD000000000	ZodW_Metabat.93	Spirochaetota	Spirochaetia	Spirochaetales	Spirochaetaceae_B	SZUA-382													k87_18492777_4
JAFGYE000000000	ZodW_Metabat.94	Bacteroidota	Bacteroidia	Bacteroidales	Marinifilaceae	Labilibaculum									k87_9668697_10 k87_9668697_12 k87_9668697_9	k87_16676353_13 k87_16676353_14 k87_206991_26		k87_5164023_111 k87_9822901_8	k87_18516474_15		k87_23511079_61 k87_23511079_62 k87_23511079_63			k87_24391238_65				1	k87_16676353_13 k87_16676353_14 k87_23511079_62 k87_23511079_63
Analysis of was conducted on individual genomic bins by building and scanning hidden markov model (HMM) profiles for the individual genes in the column headers. To build the sulfur-genes HMM profiles, Uniprot reference sequences for all genes with an assigned KO number were downloaded, aligned using Clustal-omega (51), and the alignment was used to build an HMM profile using hmmbuild (HMMER 3.1b2…
