# Supplementary material for: Microbial Diversity and Sulfur Cycling in an Early Earth Analogue: From Ancient Novelty to Modern Commonality
Source: mBio. 2022 Mar 8;13(2):e00016-22. doi: 10.1128/mbio.00016-22 (PMC9040765; doi:10.1128/mbio.00016-22)
Supplement: TABLE S3 [file mbio.00016-22-st003.xlsx]

## Sheet: Table S3
Table S3: Substartes potentially supporting growth, predicted fermentation end products, and energy conservation pathways predicted from genomic analysis.
Family/Order	Substrates potentially supporting growth																																							Fermentation end products*						Energy conservation pathways
	Sugars							Amino acids																	Proteins**				CO2 fixation			Short chain fatty acids					Long chain fatty acids (B-oxidation)	Benzoate	Alkanes							Photosynthesis	Respiration
	Xylose	Arabinose	Galactose	Fructose	Mannose	Glycolysis*	Complex carbohydrates**	Ala	Asp	Asn	Gln	Glu	Gly	Ser	Thr	Cys	Met	Arg	Pro	His	Lys	Tyr	Trp	Leu	Peptidase	oligopeptidase	Dipeptidase	Signal peptide peptidase	Wood Ljungdahl pathway	reverse TCA cycle	Calvin Bensen Basham cycle	D-lactate	L-lactate	Propionate	Butyrate	Acetate				Lactate	Formate	Formate	Acetate	Ethanol	Succinate		Cytochrome oxidase aa3	Cytochrome oxidase cbb3	Cytochrome oxidase bd
2-02-FULL-44-16				yes	yes	yes					yes	yes	yes						yes						peptidase	oligopeptidase		signal peptidase
4484-113						yes	GHs		yes	yes	yes	yes	yes				yes		yes	yes					peptidase	oligopeptidase		signal peptidase						yes	yes					L-lactate				Ethanol			yes
4484-171					yes	yes	GHs				yes	yes	yes												peptidase	oligopeptidase		signal peptidase				yes				yes				L-lactate	PFL:Formate
4572-78	yes		yes	yes	yes	yes	GHs	yes	yes	yes	yes	yes	yes	yes	yes	yes	yes		yes	yes					peptidase	oligopeptidase		signal peptidase						yes	yes						PFL:Formate			Ethanol			yes		yes
A4b				yes	yes	yes	GHs	yes	yes	yes	yes	yes	yes			yes	yes	yes	yes						peptidase	oligopeptidase	dipeptidase	signal peptidase						yes	yes					L-lactate				Ethanol			yes
AABM5-25-91	yes	yes	yes	yes	yes	yes	GHs	yes	yes	yes	yes	yes	yes	yes	yes	yes	yes		yes	yes					peptidase	oligopeptidase	dipeptidase	signal peptidase						yes						L-lactate	PFL:Formate			Ethanol			yes		yes
AB16					yes	yes		yes			yes	yes				yes									peptidase	oligopeptidase		signal peptidase																Ethanol
Acholeplasmatales						yes				yes		yes	yes	yes						yes					peptidase	oligopeptidase	dipeptidase	signal peptidase							yes					L-lactate				Ethanol
Acidimicrobiales			yes			yes		yes		yes	yes	yes			yes		yes			yes					peptidase	oligopeptidase	dipeptidase	signal peptidase						yes			yes						Acetate	Ethanol					yes
Acidithiobacillales				yes	yes	yes							yes			yes									peptidase	oligopeptidase		signal peptidase			yes																		yes
Actinomycetales	yes			yes	yes	yes	GHs				yes	yes													peptidase	oligopeptidase		signal peptidase						yes						L-lactate	PFL:Formate								yes
Aenigmatarchaeales							GHs																		peptidase			signal peptidase
Aminicenantales	yes	yes	yes	yes	yes	yes	GHs	yes	yes	yes	yes	yes	yes	yes	yes	yes	yes	yes	yes	yes					peptidase	oligopeptidase	dipeptidase	signal peptidase	yes					yes	yes	yes	yes						Acetate	Ethanol					yes
Anaerohalophaeraceae	yes	yes	yes	yes	yes	yes	GHs	yes	yes	yes	yes	yes	yes	yes	yes	yes	yes		yes						peptidase	oligopeptidase		signal peptidase						yes			yes			L-lactate	PFL:Formate		Acetate	Ethanol			yes
Anaerolineaceae	yes	yes		yes	yes	yes	GHs					yes		yes		yes	yes		yes	yes					peptidase	oligopeptidase	dipeptidase	signal peptidase						yes						L-lactate	PFL:Formate			Ethanol			yes		yes
ANME-1					yes		GHs				yes	yes			yes		yes								peptidase	oligopeptidase		signal peptidase		yes										L-lactate			Acetate
ARS1246					yes	yes	GHs	yes			yes	yes				yes									peptidase	oligopeptidase		signal peptidase						yes
B130-G9				yes	yes	yes	GHs		yes		yes	yes				yes									peptidase	oligopeptidase		signal peptidase				yes			yes
B142	yes	yes	yes	yes	yes	yes		yes		yes	yes	yes	yes	yes											peptidase	oligopeptidase	dipeptidase	signal peptidase				yes		yes						L-lactate	PFL:Formate			Ethanol
B25-G16				yes				yes			yes	yes	yes			yes				yes					peptidase	oligopeptidase		signal peptidase						yes	yes		yes
B26-1					yes	yes	GHs	yes	yes		yes	yes			yes										peptidase	oligopeptidase	dipeptidase	signal peptidase		yes													Acetate
B4-G1	yes		yes	yes	yes	yes	GHs	yes	yes	yes	yes	yes	yes	yes	yes	yes	yes	yes	yes	yes					peptidase	oligopeptidase	dipeptidase	signal peptidase						yes	yes									Ethanol					yes
B62-G9			yes	yes	yes	yes				yes	yes	yes				yes				yes					peptidase	oligopeptidase		signal peptidase				yes		yes	yes	yes					PFL:Formate			Ethanol
B64-G9				yes	yes	yes					yes	yes			yes		yes			yes					peptidase	oligopeptidase		signal peptidase						yes	yes														yes
B72-G16				yes	yes	yes		yes																	peptidase	oligopeptidase		signal peptidase												L-lactate
Babeliales						yes	GHs									yes									peptidase	oligopeptidase		signal peptidase												L-lactate
Balneolales					yes	yes				yes	yes	yes			yes	yes			yes	yes					peptidase	oligopeptidase	dipeptidase	signal peptidase						yes	yes		yes						Acetate	Ethanol			yes
BBW3	yes		yes	yes	yes	yes	GHs		yes	yes	yes	yes	yes	yes		yes	yes		yes	yes					peptidase	oligopeptidase	dipeptidase	signal peptidase		yes				yes	yes					L-lactate				Ethanol					yes
BM507						yes						yes													peptidase		dipeptidase	signal peptidase												L-lactate
BMS3Abin14					yes					yes	yes	yes				yes									peptidase	oligopeptidase		signal peptidase		yes
Bradymonadales					yes	yes	GHs				yes		yes						yes						peptidase	oligopeptidase		signal peptidase						yes										Ethanol
Buchananbacterales					yes	yes				yes		yes													peptidase		dipeptidase	signal peptidase												L-lactate
Burkholderiales				yes		yes		yes		yes				yes	yes	yes				yes				yes	peptidase	oligopeptidase		signal peptidase			yes	yes		yes	yes		yes							Ethanol				yes	yes
C00003060	yes		yes		yes	yes	GHs		yes		yes		yes												peptidase	oligopeptidase		signal peptidase
Calditrichales	yes	yes	yes	yes	yes	yes			yes	yes	yes	yes	yes			yes	yes		yes	yes					peptidase	oligopeptidase		signal peptidase						yes	yes					L-lactate			Acetate	Ethanol			yes		yes
CG07-land		yes		yes	yes	yes		yes				yes					yes								peptidase	oligopeptidase		signal peptidase		yes										L-lactate	PFL:Formate			Ethanol
CG08-08-20-14					yes	yes	GHs				yes														peptidase	oligopeptidase		signal peptidase
Chitinivibrionales	yes	yes	yes	yes	yes	yes	GHs	yes	yes	yes	yes	yes	yes			yes	yes	yes		yes					peptidase	oligopeptidase	dipeptidase	signal peptidase	yes			yes		yes	yes	yes	yes	yes		L-lactate	PFL:Formate			Ethanol					yes
Chlorobiales				yes	yes	yes		yes		yes	yes	yes	yes		yes		yes								peptidase	oligopeptidase		signal peptidase						yes	yes					L-lactate				Ethanol		PS
Christensenellales	yes		yes	yes	yes	yes	GHs					yes	yes	yes		yes				yes					peptidase	oligopeptidase	dipeptidase	signal peptidase						yes										Ethanol
Chromatiales				yes	yes	yes							yes		yes										peptidase	oligopeptidase		signal peptidase						yes												PS			yes
Cloacimonadales	yes				yes	yes	GHs	yes	yes	yes	yes	yes	yes			yes				yes					peptidase	oligopeptidase	dipeptidase	signal peptidase		yes				yes	yes	yes						FDH:Formate
CR-4			yes			yes	GHs	yes			yes	yes	yes		yes	yes				yes					peptidase	oligopeptidase		signal peptidase		yes				yes	yes				Alkanes	L-lactate				Ethanol
CSSED10-310				yes	yes	yes	GHs		yes		yes	yes	yes					yes	yes	yes					peptidase	oligopeptidase	dipeptidase	signal peptidase		yes		yes		yes										Ethanol					yes
Dehalococcoidaceae					yes						yes	yes				yes									peptidase	oligopeptidase		signal peptidase								yes
Desulfobacterales					yes	yes	GHs				yes	yes													peptidase	oligopeptidase		signal peptidase								yes					PFL:Formate
Desulfovibrionales					yes	yes	GHs		yes		yes		yes	yes											peptidase	oligopeptidase		signal peptidase
Desulfuromonadales					yes	yes	GHs	yes		yes	yes	yes	yes	yes	yes		yes		yes	yes					peptidase	oligopeptidase		signal peptidase				yes		yes			yes						Acetate	Ethanol			yes		yes
DHVEG-1	yes				yes	yes	GHs	yes	yes	yes	yes	yes	yes	yes						yes					peptidase	oligopeptidase	dipeptidase	signal peptidase		yes				yes										Ethanol
DTU049				yes	yes	yes			yes	yes		yes					yes			yes					peptidase	oligopeptidase	dipeptidase	signal peptidase						yes															yes
E44-bin32	yes	yes		yes	yes	yes						yes				yes	yes		yes	yes					peptidase	oligopeptidase		signal peptidase						yes						L-lactate				Ethanol					yes
Endomicrobiales					yes	yes	GHs				yes	yes	yes												peptidase	oligopeptidase		signal peptidase				yes								L-lactate
EnvOPS12	yes			yes	yes	yes	GHs	yes	yes	yes	yes	yes	yes		yes	yes		yes	yes	yes				yes	peptidase	oligopeptidase	dipeptidase	signal peptidase						yes	yes		yes			L-lactate				Ethanol			yes		yes
Erysipelotrichales				yes	yes	yes						yes	yes	yes		yes									peptidase	oligopeptidase		signal peptidase							yes					L-lactate	PFL:Formate			Ethanol
EX4484-6					yes	yes		yes	yes		yes	yes								yes					peptidase	oligopeptidase	dipeptidase	signal peptidase		yes
F082				yes	yes	yes			yes	yes	yes	yes			yes	yes	yes		yes	yes				yes	peptidase	oligopeptidase	dipeptidase	signal peptidase						yes	yes		yes						Acetate	Ethanol					yes
FEN-1346	yes	yes		yes	yes				yes	yes	yes	yes	yes	yes		yes									peptidase	oligopeptidase	dipeptidase	signal peptidase
Fen-336	yes		yes		yes	yes		yes		yes		yes			yes		yes								peptidase	oligopeptidase		signal peptidase						yes						L-lactate				Ethanol					yes
Fen-727				yes	yes						yes														peptidase	oligopeptidase		signal peptidase								yes
FEN-979				yes	yes	yes	GHs		yes	yes	yes	yes			yes	yes	yes		yes	yes				yes	peptidase	oligopeptidase	dipeptidase	signal peptidase						yes	yes		yes						Acetate	Ethanol			yes		yes
Fermentibacterales					yes	yes				yes	yes	yes	yes			yes				yes					peptidase	oligopeptidase		signal peptidase				yes		yes										Ethanol
Flavobacteriales					yes	yes				yes		yes		yes		yes	yes		yes	yes		yes		yes	peptidase	oligopeptidase		signal peptidase						yes										Ethanol
Fusobacteriales	yes	yes	yes	yes	yes	yes			yes	yes		yes			yes	yes									peptidase	oligopeptidase		signal peptidase													PFL:Formate			Ethanol
GCA-2685855					yes		GHs				yes	yes													peptidase	oligopeptidase		signal peptidase
GCA-2748055	yes	yes	yes	yes	yes	yes				yes	yes	yes				yes			yes	yes					peptidase	oligopeptidase	dipeptidase	signal peptidase						yes						L-lactate				Ethanol					yes
GIF10	yes	yes			yes	yes	GHs			yes		yes	yes												peptidase	oligopeptidase		signal peptidase												L-lactate	PFL:Formate
GIF9					yes	yes	GHs		yes	yes	yes	yes			yes	yes									peptidase	oligopeptidase		signal peptidase						yes	yes		yes		Alkanes	L-lactate		FDH:Formate	Acetate	Ethanol	Succinate			yes	yes
GN15					yes	yes			yes		yes	yes	yes			yes				yes					peptidase	oligopeptidase	dipeptidase	signal peptidase				yes		yes	yes														yes
GW2011-AR15					yes	yes		yes			yes	yes	yes												peptidase	oligopeptidase		signal peptidase												L-lactate	PFL:Formate
GWA2-44-7					yes	yes																			peptidase	oligopeptidase
GWA2-58-10			yes		yes	yes					yes	yes	yes		yes										peptidase	oligopeptidase		signal peptidase																Ethanol
GWE2-31-10				yes		yes		yes			yes	yes	yes			yes									peptidase	oligopeptidase		signal peptidase				yes												Ethanol
GWF2-38-335					yes	yes				yes	yes	yes		yes		yes	yes		yes	yes					peptidase	oligopeptidase	dipeptidase	signal peptidase						yes															yes
Halothiobacillales				yes	yes	yes				yes		yes			yes	yes									peptidase	oligopeptidase		signal peptidase			yes																	yes	yes
HGW-15	yes	yes	yes	yes	yes	yes	GHs	yes	yes	yes	yes	yes	yes	yes	yes	yes	yes	yes		yes					peptidase	oligopeptidase	dipeptidase	signal peptidase	yes			yes	yes	yes	yes	yes	yes			L-lactate	PFL:Formate		Acetate	Ethanol	Succinate				yes
HGW-17					yes	yes			yes	yes	yes	yes	yes			yes				yes					peptidase	oligopeptidase		signal peptidase		yes
HTCC5015	yes	yes	yes	yes	yes	yes		yes				yes	yes		yes										peptidase	oligopeptidase		signal peptidase													PFL:Formate						yes	yes	yes
Hydrogenedentiales	yes	yes			yes	yes		yes	yes		yes	yes	yes												peptidase	oligopeptidase		signal peptidase												L-lactate	PFL:Formate			Ethanol
Iainarchaeales				yes	yes	yes			yes	yes	yes	yes	yes	yes	yes	yes				yes					peptidase			signal peptidase
Ignavibacteriales	yes	yes	yes	yes	yes	yes		yes	yes	yes	yes	yes		yes	yes	yes	yes		yes	yes					peptidase	oligopeptidase		signal peptidase				yes		yes										Ethanol			yes		yes
IMC4	yes	yes	yes		yes	yes	GHs			yes	yes	yes	yes	yes			yes		yes	yes					peptidase	oligopeptidase		signal peptidase						yes						L-lactate				Ethanol			yes		yes
Izemoplasmatales	yes		yes	yes	yes	yes				yes		yes	yes	yes						yes					peptidase	oligopeptidase		signal peptidase						yes	yes					L-lactate				Ethanol
J091					yes	yes					yes														peptidase	oligopeptidase	dipeptidase	signal peptidase															Acetate
JGIOTU-2	yes			yes	yes	yes	GHs		yes		yes	yes	yes			yes									peptidase	oligopeptidase		signal peptidase												L-lactate				Ethanol					yes
Kazan-3B-28					yes																				peptidase			signal peptidase
Kiritimatiellales	yes			yes	yes	yes	GHs		yes		yes	yes	yes			yes									peptidase	oligopeptidase	dipeptidase	signal peptidase				yes		yes							PFL:Formate			Ethanol					yes
Lachnospirales	yes			yes	yes	yes									yes	yes									peptidase	oligopeptidase		signal peptidase												L-lactate	PFL:Formate			Ethanol
Latescibacterales	yes	yes	yes	yes		yes					yes	yes	yes												peptidase	oligopeptidase		signal peptidase												L-lactate				Ethanol					yes
Marinifilaceae	yes	yes	yes	yes	yes	yes			yes	yes	yes	yes		yes	yes	yes	yes		yes	yes					peptidase	oligopeptidase	dipeptidase	signal peptidase				yes		yes	yes						PFL:Formate			Ethanol			yes		yes
Marinilabiliaceae	yes	yes	yes	yes	yes	yes	GHs		yes	yes		yes			yes	yes									peptidase	oligopeptidase		signal peptidase						yes							PFL:Formate			Ethanol					yes
Marispirochaetaceae		yes		yes	yes	yes		yes				yes	yes			yes									peptidase	oligopeptidase		signal peptidase																Ethanol
Methanofastidiosales								yes			yes	yes													peptidase	oligopeptidase		signal peptidase																Ethanol
Methanomassiliicoccales											yes	yes					yes								peptidase			signal peptidase								yes
Methanomicrobiales					yes	yes			yes		yes	yes			yes										peptidase	oligopeptidase		signal peptidase															Acetate
Methanosarcinales				yes	yes	yes	GHs				yes	yes													peptidase	oligopeptidase		signal peptidase
Methanotrichales											yes	yes			yes		yes								peptidase	oligopeptidase		signal peptidase		yes
Methylococcales				yes	yes	yes						yes		yes									yes		peptidase	oligopeptidase		signal peptidase						yes								FDH:Formate		Ethanol			yes		yes
ML635J-15				yes	yes	yes			yes	yes	yes	yes		yes	yes		yes		yes	yes					peptidase	oligopeptidase	dipeptidase	signal peptidase						yes															yes
MLS-D				yes		yes	GHs	yes		yes	yes	yes	yes		yes										peptidase	oligopeptidase		signal peptidase		yes				yes	yes		yes		alkanes		PFL:Formate	FDH:Formate		Ethanol					yes
Mycobacteriales	yes	yes	yes	yes	yes	yes		yes		yes	yes	yes				yes									peptidase	oligopeptidase		signal peptidase						yes										Ethanol
Myxococcales					yes	yes		yes		yes		yes			yes	yes			yes	yes					peptidase	oligopeptidase		signal peptidase						yes	yes		yes							Ethanol			yes
NaphS2					yes	yes		yes			yes	yes	yes			yes									peptidase	oligopeptidase		signal peptidase				yes			yes
NBLH01					yes	yes			yes	yes	yes	yes		yes		yes	yes		yes	yes					peptidase	oligopeptidase		signal peptidase						yes	yes		yes							Ethanol					yes
Novel:ZNF010					yes						yes														peptidase			signal peptidase
Novel:ZNF024	yes	yes		yes	yes	yes	GHs	yes	yes	yes	yes	yes	yes		yes		yes								peptidase	oligopeptidase	dipeptidase	signal peptidase						yes	yes
Novel:ZNF025				yes	yes							yes		yes	yes				yes	yes					peptidase	oligopeptidase		signal peptidase						yes						L-lactate
Novel:ZNF035				yes		yes	GHs	yes			yes	yes	yes			yes									peptidase	oligopeptidase		signal peptidase				yes		yes	yes		yes		Alkanes		PFL:Formate	FDH:Formate		Ethanol					yes
Novel:ZNF036						yes		yes		yes	yes	yes	yes	yes											peptidase	oligopeptidase		signal peptidase						yes	yes		yes				PFL:Formate	FDH:Formate
Novel:ZNF07																									peptidase	oligopeptidase		signal peptidase
Novel:ZNF071		yes		yes	yes	yes	GHs	yes	yes		yes	yes	yes	yes	yes	yes									peptidase	oligopeptidase		signal peptidase																Ethanol
Novel:ZNF08					yes																				peptidase	oligopeptidase		signal peptidase
Novel:ZNF082	yes		yes	yes	yes	yes	GHs				yes	yes	yes		yes	yes									peptidase	oligopeptidase		signal peptidase				yes		yes							PFL:Formate			Ethanol
Novel:ZNF083	yes		yes	yes		yes	GHs	yes			yes	yes	yes			yes									peptidase	oligopeptidase		signal peptidase
Novel:ZNF084	yes		yes		yes	yes		yes	yes		yes	yes		yes											peptidase	oligopeptidase		signal peptidase													PFL:Formate			Ethanol
Novel:ZNF09					yes							yes													peptidase	oligopeptidase		signal peptidase
Novel:ZNF102	yes				yes	yes	GHs	yes			yes	yes	yes		yes	yes									peptidase	oligopeptidase		signal peptidase				yes		yes	yes	yes				L-lactate	PFL:Formate		Acetate
Novel:ZNF103	yes	yes		yes	yes	yes	GHs	yes	yes	yes	yes	yes				yes									peptidase	oligopeptidase		signal peptidase				yes		yes	yes	yes					PFL:Formate		Acetate	Ethanol
Novel:ZNF106				yes	yes	yes				yes	yes		yes												peptidase	oligopeptidase		signal peptidase
Novel:ZNF107					yes	yes																			peptidase			signal peptidase													PFL:Formate
Novel:ZNO01											yes														peptidase	oligopeptidase		signal peptidase
Novel:ZNO02				yes		yes		yes		yes	yes	yes		yes	yes	yes	yes			yes					peptidase	oligopeptidase		signal peptidase																Ethanol
Novel:ZNO03	yes		yes		yes	yes	GHs	yes		yes		yes	yes												peptidase	oligopeptidase	dipeptidase	signal peptidase						yes										Ethanol
Novel:ZNO04																									peptidase
Novel:ZNO05					yes		GHs	yes			yes	yes	yes				yes		yes						peptidase	oligopeptidase		signal peptidase																Ethanol
Novel:ZNO06			yes	yes		yes		yes	yes	yes	yes	yes	yes	yes	yes		yes	yes	yes	yes					peptidase	oligopeptidase	dipeptidase	signal peptidase				yes		yes	yes									Ethanol			yes		yes
Novel:ZNO07					yes	yes		yes	yes		yes	yes	yes	yes											peptidase	oligopeptidase		signal peptidase								yes				L-lactate
Novel:ZNO08					yes	yes	GHs		yes		yes	yes	yes												peptidase	oligopeptidase		signal peptidase				yes								L-lactate
Novel:ZNO09				yes	yes	yes		yes	yes			yes	yes												peptidase	oligopeptidase		signal peptidase
Novel:ZNO10	yes				yes	yes	GHs	yes		yes		yes	yes	yes	yes	yes	yes			yes					peptidase	oligopeptidase	dipeptidase	signal peptidase						yes	yes					L-lactate	PFL:Formate	FDH:Formate		Ethanol					yes
Novel:ZNO11	yes	yes	yes	yes	yes	yes	GHs	yes		yes	yes	yes	yes	yes	yes	yes	yes			yes					peptidase	oligopeptidase		signal peptidase				yes		yes	yes						PFL:Formate
Novel:ZNO12				yes	yes	yes						yes			yes	yes				yes					peptidase	oligopeptidase		signal peptidase						yes										Ethanol
Novel:ZNO13					yes	yes	GHs		yes		yes	yes	yes						yes	yes					peptidase	oligopeptidase		signal peptidase						yes										Ethanol					yes
Novel:ZNO14					yes	yes		yes			yes	yes			yes										peptidase	oligopeptidase		signal peptidase				yes		yes	yes	yes						FDH:Formate		Ethanol
Novel:ZNO15				yes	yes	yes	GHs	yes	yes		yes	yes				yes									peptidase	oligopeptidase	dipeptidase	signal peptidase						yes	yes							FDH:Formate
Novel:ZNO16	yes	yes	yes	yes	yes	yes	GHs		yes		yes	yes	yes				yes	yes							peptidase	oligopeptidase		signal peptidase						yes	yes	yes	yes		Alkanes		PFL:Formate			Ethanol			yes		yes
Novel:ZNO17						yes					yes	yes													peptidase	oligopeptidase		signal peptidase													PFL:Formate
Novel:ZNO18					yes	yes		yes	yes	yes	yes	yes	yes		yes	yes									peptidase	oligopeptidase		signal peptidase		yes		yes												Ethanol					yes
Novel:ZNO19					yes	yes	GHs			yes	yes	yes	yes			yes				yes					peptidase	oligopeptidase		signal peptidase						yes	yes									Ethanol					yes
Novel:ZNO20					yes	yes						yes	yes							yes					peptidase	oligopeptidase		signal peptidase				yes		yes										Ethanol
Novel:ZNO21				yes		yes	GHs				yes	yes													peptidase	oligopeptidase	dipeptidase	signal peptidase				yes								L-lactate	PFL:Formate
Novel:ZNO22					yes	yes				yes	yes	yes	yes	yes						yes					peptidase	oligopeptidase	dipeptidase	signal peptidase						yes										Ethanol
Novel:ZNO23				yes	yes	yes	GHs				yes	yes	yes				yes			yes					peptidase	oligopeptidase		signal peptidase						yes	yes														yes
Novel:ZNO24	yes			yes	yes	yes		yes		yes	yes	yes	yes		yes	yes			yes	yes					peptidase	oligopeptidase	dipeptidase	signal peptidase						yes										Ethanol
Novel:ZNO25					yes	yes				yes	yes	yes	yes	yes		yes				yes					peptidase	oligopeptidase		signal peptidase						yes
Novel:ZNO26					yes	yes	GHs		yes		yes	yes	yes												peptidase	oligopeptidase		signal peptidase						yes	yes		yes				PFL:Formate			Ethanol					yes
Novel:ZNO27	yes	yes	yes	yes	yes	yes		yes	yes	yes	yes	yes	yes		yes	yes									peptidase	oligopeptidase		signal peptidase						yes							PFL:Formate			Ethanol					yes
Novel:ZNO28					yes	yes		yes			yes		yes				yes			yes					peptidase	oligopeptidase		signal peptidase						yes	yes		yes												yes
Novel:ZNO29											yes		yes												peptidase	oligopeptidase		signal peptidase
Novel:ZNO30					yes	yes	GHs	yes			yes	yes	yes												peptidase	oligopeptidase		signal peptidase						yes															yes
Novel:ZNO31					yes	yes	GHs				yes	yes	yes												peptidase	oligopeptidase		signal peptidase				yes								L-lactate
Novel:ZNO32					yes	yes	GHs		yes	yes	yes	yes	yes	yes						yes					peptidase	oligopeptidase	dipeptidase	signal peptidase						yes	yes	yes				L-lactate				Ethanol
Novel:ZNO33					yes	yes	GHs				yes	yes	yes												peptidase	oligopeptidase		signal peptidase												L-lactate
Novel:ZNO34	yes	yes		yes	yes	yes		yes	yes		yes	yes			yes										peptidase	oligopeptidase		signal peptidase																Ethanol
Novel:ZNO35						yes					yes	yes													peptidase	oligopeptidase		signal peptidase				yes										FDH:Formate		Ethanol
Novel:ZNO36					yes	yes	GHs			yes	yes	yes	yes				yes			yes					peptidase	oligopeptidase		signal peptidase						yes	yes									Ethanol
Novel:ZNO37						yes		yes	yes	yes	yes	yes	yes	yes		yes	yes			yes					peptidase	oligopeptidase		signal peptidase						yes	yes									Ethanol					yes
Novel:ZNO38					yes							yes													peptidase	oligopeptidase		signal peptidase
Novel:ZNO39	yes			yes	yes	yes	GHs	yes		yes	yes	yes	yes						yes	yes					peptidase	oligopeptidase		signal peptidase				yes												Ethanol
Novel:ZNO40					yes			yes			yes	yes	yes				yes			yes					peptidase	oligopeptidase		signal peptidase						yes	yes
Novel:ZNO41				yes	yes	yes		yes	yes	yes	yes	yes	yes						yes	yes					peptidase	oligopeptidase	dipeptidase	signal peptidase						yes	yes									Ethanol					yes
Novel:ZNO42			yes		yes	yes	GHs	yes	yes		yes	yes	yes		yes										peptidase	oligopeptidase		signal peptidase												L-lactate				Ethanol					yes
Novel:ZNO43				yes	yes	yes	GHs				yes	yes	yes												peptidase	oligopeptidase	dipeptidase	signal peptidase				yes
Novel:ZNO44	yes			yes	yes	yes		yes		yes	yes	yes			yes		yes			yes					peptidase	oligopeptidase		signal peptidase						yes										Ethanol					yes
Novel:ZNO45	yes	yes		yes	yes	yes	GHs	yes				yes													peptidase	oligopeptidase		signal peptidase				yes								L-lactate	PFL:Formate
O2-12-FULL-45-9					yes	yes	GHs				yes	yes	yes												peptidase	oligopeptidase		signal peptidase				yes
Omnitrophales				yes	yes		GHs	yes	yes		yes		yes												peptidase	oligopeptidase		signal peptidase																					yes
OPB41					yes	yes					yes	yes	yes	yes		yes				yes					peptidase	oligopeptidase		signal peptidase														FDH:Formate
Opitutales	yes	yes		yes	yes	yes	GHs	yes		yes	yes	yes	yes	yes		yes									peptidase	oligopeptidase	dipeptidase	signal peptidase						yes						L-lactate	PFL:Formate		Acetate	Ethanol					yes
Palsa-1104	yes		yes	yes		yes		yes				yes													peptidase	oligopeptidase		signal peptidase																					yes
Paludibacteraceae	yes	yes		yes	yes	yes				yes		yes		yes		yes									peptidase	oligopeptidase		signal peptidase						yes							PFL:Formate			Ethanol					yes
Parachlamydiales	yes			yes	yes	yes	GHs			yes		yes		yes		yes	yes								peptidase	oligopeptidase		signal peptidase						yes						L-lactate				Ethanol
Pedosphaerales	yes	yes	yes		yes	yes					yes	yes		yes											peptidase	oligopeptidase		signal peptidase																Ethanol					yes
Peptostreptococcales			yes	yes	yes	yes				yes	yes	yes	yes	yes	yes	yes	yes	yes		yes					peptidase	oligopeptidase	dipeptidase	signal peptidase						yes	yes						PFL:Formate			Ethanol
Petrotogales	yes			yes	yes	yes				yes		yes		yes		yes	yes								peptidase	oligopeptidase		signal peptidase						yes	yes					L-lactate
PGYV01				yes	yes	yes		yes	yes		yes	yes	yes												peptidase	oligopeptidase		signal peptidase
Pirellulales	yes	yes	yes	yes	yes	yes	GHs	yes	yes	yes	yes	yes	yes			yes	yes		yes	yes				yes	peptidase	oligopeptidase	dipeptidase	signal peptidase	yes			yes		yes	yes	yes				L-lactate	PFL:Formate		Acetate	Ethanol			yes		yes
Polyangiales	yes	yes		yes	yes	yes	GHs	yes	yes	yes		yes	yes		yes			yes							peptidase	oligopeptidase		signal peptidase						yes	yes		yes		Alkanes		PFL:Formate		Acetate	Ethanol			yes		yes
Prolixibacteraceae	yes	yes	yes	yes	yes	yes	GHs	yes	yes	yes	yes	yes	yes	yes	yes	yes	yes		yes	yes					peptidase	oligopeptidase	dipeptidase	signal peptidase						yes							PFL:Formate		Acetate	Ethanol			yes		yes
Promineofilales		yes		yes		yes		yes		yes		yes	yes		yes	yes			yes	yes					peptidase	oligopeptidase		signal peptidase						yes	yes					L-lactate				Ethanol					yes
PUMT01	yes			yes	yes	yes						yes				yes									peptidase	oligopeptidase	dipeptidase	signal peptidase																Ethanol					yes
QMZP01					yes	yes	GHs	yes		yes	yes	yes													peptidase	oligopeptidase		signal peptidase
QMZS01						yes	GHs			yes															peptidase		dipeptidase	signal peptidase																Ethanol
QNDG01	yes	yes	yes	yes	yes	yes	GHs	yes	yes	yes	yes	yes	yes	yes	yes	yes		yes	yes	yes					peptidase	oligopeptidase	dipeptidase	signal peptidase	yes			yes		yes	yes	yes	yes			L-lactate	PFL:Formate			Ethanol
RBG-13-44-9	yes							yes	yes	yes	yes	yes				yes	yes		yes	yes					peptidase	oligopeptidase	dipeptidase	signal peptidase						yes	yes					L-lactate				Ethanol			yes
RBG-13-55-18							GHs				yes														peptidase	oligopeptidase		signal peptidase
RBG-16-60-22				yes	yes						yes	yes				yes									peptidase	oligopeptidase		signal peptidase						yes	yes	yes					PFL:Formate	FDH:Formate		Ethanol
RBG-16-64-13					yes	yes	GHs	yes				yes	yes		yes	yes	yes								peptidase	oligopeptidase		signal peptidase						yes	yes						PFL:Formate			Ethanol
RBG-16-64-43	yes		yes	yes	yes	yes	GHs	yes			yes	yes													peptidase	oligopeptidase	dipeptidase	signal peptidase						yes						L-lactate
Rhodobacterales	yes			yes	yes	yes		yes		yes	yes	yes		yes	yes	yes	yes			yes		yes		yes	peptidase	oligopeptidase		signal peptidase			yes	yes	yes	yes	yes		yes			L-lactate		FDH:Formate		Ethanol		PS	yes	yes	yes
Rhodospirillales				yes	yes	yes						yes	yes		yes	yes									peptidase	oligopeptidase		signal peptidase						yes						L-lactate				Ethanol				yes
RPPD01	yes	yes	yes	yes	yes	yes	GHs	yes		yes	yes	yes	yes												peptidase	oligopeptidase		signal peptidase				yes				yes
Rs-D84						yes	GHs			yes	yes	yes													peptidase	oligopeptidase		signal peptidase												L-lactate
Saccharofermentanales	yes	yes	yes	yes	yes	yes	GHs			yes		yes	yes	yes	yes	yes		yes	yes	yes					peptidase	oligopeptidase	dipeptidase	signal peptidase						yes	yes						PFL:Formate			Ethanol					yes
SB-45					yes	yes						yes	yes	yes											peptidase	oligopeptidase								yes							PFL:Formate
SC72																									peptidase	oligopeptidase	dipeptidase	signal peptidase																Ethanol
SDB-A					yes	yes	GHs		yes	yes	yes	yes	yes			yes				yes					peptidase	oligopeptidase		signal peptidase				yes
SG8-24					yes	yes	GHs																		peptidase		dipeptidase	signal peptidase
SJA-28					yes	yes	GHs	yes			yes	yes					yes		yes	yes					peptidase	oligopeptidase		signal peptidase						yes													yes		yes
SKGA01				yes	yes	yes																			peptidase	oligopeptidase		signal peptidase												L-lactate
SLAD01					yes	yes						yes	yes												peptidase	oligopeptidase		signal peptidase
SLGR01					yes						yes	yes	yes												peptidase			signal peptidase						yes
SLSP01	yes	yes	yes	yes	yes	yes	GHs	yes		yes	yes	yes	yes	yes		yes	yes			yes					peptidase	oligopeptidase	dipeptidase	signal peptidase				yes		yes						L-lactate	PFL:Formate			Ethanol					yes
SM23-30	yes	yes	yes	yes	yes	yes	GHs	yes	yes		yes	yes	yes			yes				yes					peptidase	oligopeptidase	dipeptidase	signal peptidase						yes	yes		yes	yes		L-lactate			Acetate	Ethanol					yes
SM23-33	yes	yes	yes	yes	yes	yes	GHs	yes	yes		yes	yes	yes												peptidase	oligopeptidase		signal peptidase						yes									Acetate	Ethanol					yes
SM23-42					yes					yes	yes	yes	yes				yes			yes					peptidase	oligopeptidase		signal peptidase						yes	yes
SM23-78				yes	yes	yes	GHs					yes			yes										peptidase	oligopeptidase	dipeptidase	signal peptidase
Smithellaceae					yes	yes		yes	yes	yes	yes	yes	yes		yes										peptidase	oligopeptidase		signal peptidase				yes		yes	yes		yes		Alkanes		PFL:Formate	FDH:Formate		Ethanol					yes
Solirubrobacterales					yes	yes	GHs	yes		yes	yes	yes	yes		yes										peptidase	oligopeptidase	dipeptidase	signal peptidase						yes			yes						Acetate	Ethanol			yes		yes
Sphaerochaetales	yes			yes	yes	yes				yes		yes		yes	yes	yes									peptidase	oligopeptidase		signal peptidase													PFL:Formate			Ethanol
Spirochaetaceae_B						yes	GHs		yes	yes		yes	yes	yes	yes	yes				yes					peptidase	oligopeptidase	dipeptidase	signal peptidase													PFL:Formate			Ethanol
SSS58A					yes	yes	GHs				yes	yes	yes	yes	yes		yes			yes					peptidase	oligopeptidase		signal peptidase				yes		yes	yes
Sulfurimonadaceae						yes				yes	yes	yes			yes	yes									peptidase	oligopeptidase		signal peptidase		yes										L-lactate					Succinate			yes	yes
Sulfurospirillaceae	yes	yes	yes	yes	yes	yes			yes	yes	yes	yes	yes		yes	yes									peptidase	oligopeptidase		signal peptidase						yes						L-lactate	PFL:Formate		Acetate	Ethanol				yes
Sulfurovaceae						yes					yes	yes			yes	yes									peptidase	oligopeptidase		signal peptidase		yes													Acetate	Ethanol				yes	yes
SURF-12	yes	yes	yes	yes	yes	yes					yes	yes			yes										peptidase	oligopeptidase		signal peptidase						yes										Ethanol			yes
Synergistales						yes				yes	yes	yes		yes	yes	yes				yes					peptidase	oligopeptidase		signal peptidase
Syntrophaceae						yes		yes	yes		yes	yes		yes	yes	yes									peptidase	oligopeptidase	dipeptidase	signal peptidase																Ethanol					yes
SZUA-365				yes	yes	yes		yes	yes	yes	yes	yes			yes		yes		yes						peptidase	oligopeptidase		signal peptidase						yes										Ethanol			yes		yes
SZUA-567	yes	yes		yes	yes	yes		yes	yes		yes	yes													peptidase	oligopeptidase		signal peptidase				yes		yes							PFL:Formate
Tannerellaceae		yes		yes	yes	yes				yes		yes		yes		yes		yes	yes						peptidase	oligopeptidase		signal peptidase				yes												Ethanol
TCS64	yes				yes	yes				yes	yes	yes		yes	yes	yes									peptidase	oligopeptidase	dipeptidase	signal peptidase
Thermodesulfovibrionales					yes	yes						yes													peptidase	oligopeptidase		signal peptidase								yes
Thermoflexales					yes		GHs				yes														peptidase	oligopeptidase		signal peptidase
Thiomicrospirales				yes		yes		yes		yes		yes			yes	yes									peptidase	oligopeptidase		signal peptidase			yes																	yes
Thorarchaeales					yes	yes			yes	yes	yes	yes			yes					yes					peptidase	oligopeptidase		signal peptidase		yes		yes		yes
Tissierellales				yes	yes	yes				yes	yes	yes	yes	yes	yes	yes				yes					peptidase	oligopeptidase		signal peptidase				yes		yes	yes
Treponematales	yes	yes	yes	yes	yes	yes	GHs	yes	yes	yes	yes	yes	yes	yes		yes		yes		yes					peptidase	oligopeptidase	dipeptidase	signal peptidase						yes	yes									Ethanol
UBA10015	yes			yes	yes	yes	GHs	yes			yes	yes				yes									peptidase	oligopeptidase		signal peptidase				yes			yes					L-lactate	PFL:Formate			Ethanol
UBA10030	yes	yes	yes		yes	yes				yes	yes	yes					yes		yes	yes					peptidase	oligopeptidase		signal peptidase						yes						L-lactate									yes
UBA10107																									peptidase	oligopeptidase
UBA101185					yes	yes						yes													peptidase	oligopeptidase	dipeptidase	signal peptidase
UBA10214								yes			yes	yes		yes											peptidase	oligopeptidase		signal peptidase		yes
UBA10428	yes	yes	yes	yes	yes	yes	GHs		yes	yes		yes	yes	yes	yes	yes	yes		yes	yes				yes	peptidase	oligopeptidase	dipeptidase	signal peptidase						yes	yes		yes				PFL:Formate			Ethanol			yes		yes
UBA1062				yes		yes	GHs	yes		yes	yes	yes	yes	yes	yes	yes									peptidase	oligopeptidase		signal peptidase						yes	yes		yes		Alkanes	L-lactate	PFL:Formate			Ethanol
UBA10834					yes					yes	yes	yes			yes					yes					peptidase	oligopeptidase		signal peptidase								yes
UBA11576				yes		yes																			peptidase	oligopeptidase		signal peptidase
UBA11579	yes	yes		yes	yes	yes	GHs	yes			yes	yes		yes		yes			yes	yes					peptidase	oligopeptidase	dipeptidase	signal peptidase						yes	yes		yes			L-lactate				Ethanol			yes		yes
UBA11858				yes		yes	GHs	yes	yes		yes	yes			yes	yes	yes	yes	yes						peptidase	oligopeptidase	dipeptidase	signal peptidase						yes			yes										yes		yes
UBA12170				yes	yes	yes	GHs	yes	yes	yes	yes	yes				yes	yes		yes	yes				yes	peptidase	oligopeptidase	dipeptidase	signal peptidase						yes	yes		yes							Ethanol					yes
UBA12402						yes	GHs			yes			yes												peptidase	oligopeptidase		signal peptidase
UBA1369					yes	yes					yes														peptidase			signal peptidase
UBA1400						yes																			peptidase	oligopeptidase	dipeptidase	signal peptidase
UBA1407	yes	yes	yes	yes	yes	yes						yes		yes											peptidase	oligopeptidase		signal peptidase				yes									PFL:Formate
UBA1414	yes	yes		yes	yes	yes	GHs					yes													peptidase	oligopeptidase		signal peptidase						yes							PFL:Formate			Ethanol
UBA1429					yes	yes		yes			yes	yes	yes			yes									peptidase	oligopeptidase	dipeptidase	signal peptidase				yes		yes							PFL:Formate			Ethanol
UBA1556				yes	yes	yes			yes	yes		yes			yes	yes	yes		yes	yes					peptidase	oligopeptidase	dipeptidase	signal peptidase						yes										Ethanol			yes		yes
UBA1560				yes	yes	yes	GHs		yes	yes	yes	yes	yes				yes	yes							peptidase	oligopeptidase		signal peptidase				yes		yes	yes	yes	yes			L-lactate	PFL:Formate
UBA1845	yes	yes	yes	yes	yes	yes		yes	yes		yes	yes	yes	yes			yes			yes					peptidase	oligopeptidase		signal peptidase	yes					yes	yes	yes	yes	yes		L-lactate	PFL:Formate		Acetate	Ethanol					yes
UBA2029	yes			yes	yes	yes	GHs	yes	yes	yes		yes	yes							yes					peptidase	oligopeptidase	dipeptidase	signal peptidase						yes	yes		yes			L-lactate							yes		yes
UBA2162				yes	yes	yes	GHs	yes		yes						yes									peptidase	oligopeptidase	dipeptidase	signal peptidase						yes	yes	yes					PFL:Formate	FDH:Formate
UBA2185						yes	GHs	yes			yes	yes													peptidase	oligopeptidase		signal peptidase						yes	yes		yes
UBA2199				yes	yes	yes			yes	yes		yes	yes	yes	yes	yes				yes					peptidase	oligopeptidase	dipeptidase	signal peptidase		yes				yes	yes									Ethanol
UBA2210						yes		yes		yes	yes	yes	yes												peptidase	oligopeptidase		signal peptidase		yes				yes	yes		yes				PFL:Formate	FDH:Formate							yes
UBA2214	yes	yes	yes	yes	yes	yes	GHs	yes	yes	yes	yes	yes	yes	yes	yes	yes	yes		yes	yes					peptidase	oligopeptidase	dipeptidase	signal peptidase		yes		yes		yes	yes	yes				L-lactate				Ethanol			yes		yes
UBA2241					yes	yes		yes	yes		yes	yes	yes			yes		yes	yes	yes					peptidase	oligopeptidase		signal peptidase								yes													yes
UBA2242				yes	yes	yes		yes	yes	yes		yes								yes					peptidase	oligopeptidase	dipeptidase	signal peptidase						yes										Ethanol
UBA2258	yes				yes				yes	yes	yes	yes	yes		yes		yes			yes					peptidase	oligopeptidase		signal peptidase						yes	yes
UBA2777					yes		GHs				yes														peptidase	oligopeptidase		signal peptidase						yes	yes		yes		Alkanes			FDH:Formate
UBA3072	yes		yes	yes	yes	yes	GHs			yes	yes	yes	yes												peptidase	oligopeptidase		signal peptidase
UBA3084				yes		yes		yes		yes	yes	yes	yes	yes	yes										peptidase	oligopeptidase		signal peptidase		yes					yes		yes					FDH:Formate
UBA3254	yes			yes	yes	yes	GHs				yes	yes				yes									peptidase	oligopeptidase	dipeptidase	signal peptidase						yes	yes	yes			Alkanes		PFL:Formate			Ethanol
UBA3824					yes	yes			yes		yes	yes		yes	yes	yes	yes		yes	yes					peptidase	oligopeptidase	dipeptidase	signal peptidase						yes										Ethanol					yes
UBA3940	yes	yes		yes	yes	yes		yes		yes		yes	yes	yes	yes	yes			yes	yes					peptidase	oligopeptidase	dipeptidase	signal peptidase						yes			yes							Ethanol					yes
UBA4055	yes	yes		yes	yes	yes	GHs		yes	yes	yes	yes	yes	yes		yes	yes		yes	yes					peptidase	oligopeptidase	dipeptidase	signal peptidase						yes	yes	yes				L-lactate									yes
UBA4802	yes			yes	yes	yes	GHs			yes	yes	yes	yes	yes		yes	yes			yes					peptidase	oligopeptidase	dipeptidase	signal peptidase	yes	yes			yes	yes	yes	yes	yes				PFL:Formate			Ethanol					yes
UBA4823	yes	yes		yes	yes	yes		yes	yes		yes	yes	yes	yes	yes	yes	yes	yes	yes	yes					peptidase	oligopeptidase	dipeptidase	signal peptidase						yes			yes							Ethanol					yes
UBA5072	yes	yes	yes	yes	yes	yes	GHs		yes	yes		yes			yes	yes	yes		yes	yes					peptidase	oligopeptidase	dipeptidase	signal peptidase				yes		yes	yes						PFL:Formate			Ethanol			yes		yes
UBA5619								yes				yes	yes	yes											peptidase	oligopeptidase		signal peptidase						yes	yes							FDH:Formate		Ethanol
UBA5760					yes	yes	GHs	yes			yes	yes								yes					peptidase	oligopeptidase		signal peptidase
UBA5794	yes			yes	yes	yes	GHs					yes			yes		yes								peptidase	oligopeptidase	dipeptidase	signal peptidase				yes		yes			yes							Ethanol					yes
UBA6092	yes	yes		yes	yes		GHs	yes	yes	yes		yes			yes	yes	yes			yes					peptidase	oligopeptidase	dipeptidase	signal peptidase						yes										Ethanol					yes
UBA6257																									peptidase			signal peptidase
UBA6266					yes	yes	GHs				yes	yes	yes												peptidase	oligopeptidase		signal peptidase												L-lactate
UBA6522				yes		yes		yes		yes		yes			yes	yes		yes					yes		peptidase	oligopeptidase		signal peptidase					yes									FDH:Formate		Ethanol			yes	yes	yes
UBA6680					yes	yes			yes	yes	yes	yes		yes	yes	yes	yes		yes	yes					peptidase	oligopeptidase	dipeptidase	signal peptidase						yes	yes						PFL:Formate			Ethanol					yes
UBA6911	yes			yes	yes	yes	GHs	yes	yes	yes	yes	yes	yes			yes	yes	yes	yes						peptidase	oligopeptidase	dipeptidase	signal peptidase				yes		yes	yes	yes	yes				PFL:Formate		Acetate	Ethanol			yes		yes
UBA7950						yes					yes	yes													peptidase	oligopeptidase		signal peptidase						yes	yes
UBA796				yes	yes	yes		yes			yes	yes	yes		yes		yes	yes	yes	yes					peptidase	oligopeptidase		signal peptidase						yes	yes		yes						Acetate	Ethanol					yes
UBA8108	yes			yes	yes	yes						yes	yes	yes				yes	yes						peptidase	oligopeptidase		signal peptidase
UBA8349	yes			yes	yes	yes	GHs	yes	yes		yes	yes	yes		yes	yes				yes					peptidase	oligopeptidase		signal peptidase						yes						L-lactate			Acetate	Ethanol					yes
UBA8416		yes		yes	yes	yes	GHs					yes	yes												peptidase	oligopeptidase		signal peptidase				yes	yes							L-lactate
UBA8468	yes	yes			yes	yes					yes	yes	yes												peptidase	oligopeptidase		signal peptidase				yes
UBA8890	yes	yes	yes		yes	yes			yes		yes	yes		yes											peptidase	oligopeptidase	dipeptidase	signal peptidase												L-lactate				Ethanol
UBA8919					yes	yes					yes	yes													peptidase	oligopeptidase		signal peptidase				yes				yes				L-lactate
UBA9339					yes	yes			yes					yes											peptidase	oligopeptidase		signal peptidase
UBA9983							GHs																		peptidase		dipeptidase	signal peptidase
UM-FILTER-43-11						yes	GHs			yes	yes	yes		yes											peptidase	oligopeptidase		signal peptidase												L-lactate
VadinHA17	yes	yes		yes	yes	yes		yes	yes	yes		yes		yes		yes	yes		yes	yes					peptidase	oligopeptidase	dipeptidase	signal peptidase						yes						L-lactate	PFL:Formate			Ethanol					yes
Victivallales	yes	yes			yes	yes	GHs	yes	yes		yes	yes	yes	yes		yes				yes					peptidase	oligopeptidase		signal peptidase		yes											PFL:Formate			Ethanol
XYA12-FULL-58-9					yes	yes	GHs	yes		yes	yes	yes	yes	yes	yes		yes		yes						peptidase	oligopeptidase		signal peptidase				yes		yes	yes		yes						Acetate	Ethanol			yes		yes
XYB2-FULL-38-15					yes	yes																			peptidase	oligopeptidase	dipeptidase
Filled cells correspond to the detection of a full pathway. For all non-sulfur related functional predictions, combined GhostKoala (50) outputs of all genomes belonging to a certain order (for orders with 5 genomes or less; n=206), or family (for orders with more than 5 genomes; n=85) were checked for the presence of groups of KOs constituting metabolic pathways (additional file 1). The list of t…
*: Glycolytic, and fermentation capabilities were predicted by feeding the GhostKOALA output to KeggDecoder.
**: Proteases, peptidases, and protease inhibitors were identified using Blastp against the Merops database (87), while CAZymes (glycoside hydrolases [GHs], polysaccharide lyases [PLs], and carbohydrate esterases [CEs]) were identified by searching all ORFs from all genomes against the dbCAN hidden Markov models V9 (88) (downloaded from the dbCAN web server in September 2020) using hmmscan. FeGen…
[truncated: 20 more columns]
